# Supplementary material for: Mapping quantitative trait loci associated with self-(in)compatibility in goji berries (Lycium barbarum)
Source: BMC Plant Biol. 2024 May 23;24:441. doi: 10.1186/s12870-024-05092-7 (PMC11112781; doi:10.1186/s12870-024-05092-7)
Supplement: Supplementary file 1 — Supplementary Material 1: Table S1. A combined analysis of variance (ANOVA) performed on the data collected from 229 offspring of the F1generation, involving eight phenotypic traits over two consecutive years (2021?2022) [file 12870_2024_5092_MOESM1_ESM.xlsx]

## Sheet: Table S1
Table S1 A combined analysis of variance (ANOVA) performed on the data collected from 229 offspring of the F1generation, involving eight phenotypic traits over two consecutive years (2021–2022).
Source		Sum of Squares	df	Mean Square	F	Sig.
FR_sp	Years	0.290904	1	0.290904	2.26533	0.13331
	Offspring	40.0658	312	0.128416
	Total	40.3567	313
AFW_sp	Years	0.122808	1	0.122808	0.488875	0.48499
	Offspring	72.8492	290	0.251204
	Total	72.9721	291
CI_sp	Years	161.113	1	161.113	1.28098	0.258405
	Offspring	49554.6	394	125.773
	Total	49715.8	395
CCI_sp	Years	499.779	1	499.779	1.33189	0.249156
	Offspring	150471	401	375.239
	Total	150971	402
FR_ge	Years	0.0886355	1	0.0886355	0.721104	0.396459
	Offspring	36.875	300	0.122917
	Total	36.9636	301
AFW_ge	Years	0.343577	1	0.343577	1.57068	0.211536
	Offspring	44.8425	205	0.218744
	Total	45.1861	206
CI_ge	Years	55.2499	1	55.2499	0.561147	0.454393
	Offspring	29143.9	296	98.459
	Total	29199.1	297
CCI_ge	Years	399.019	1	399.019	1.30013	0.255101
	Offspring	91764.9	299	306.906
	Total	92163.9	300
FR, Fruitful rate; AFW, average fruit weight; CI, self-compatibility index; CCI, comparable self-compatibility index; _sp, collected after self-polination; _ge, collected after geitonogamy
