# Supplementary material for: Mapping quantitative trait loci associated with self-(in)compatibility in goji berries (Lycium barbarum)
Source: BMC Plant Biol. 2024 May 23;24:441. doi: 10.1186/s12870-024-05092-7 (PMC11112781; doi:10.1186/s12870-024-05092-7)
Supplement: Supplementary file 2 — Supplementary Material 2: Table S2. Statistics for the sequencing data and alignment with the reference genome [file 12870_2024_5092_MOESM2_ESM.xlsx]

## Sheet: QC.stat
Table S2 Statistics for the sequencing data and alignment with the reference genome.
Sample	Raw Reads Number	Clean Reads Number	Raw Bases(bp)	Clean Bases(bp)	Effective Rate(%)	Q20(%)	Q30(%)	Align_reads_number	Align_rate	Insert_size_average	Average_depth(X)	Coverage(%)	Coverage_5X(%)	Coverage_10X(%)
1_102	60053140	59642188	9007971000	8897030412	98.77	95.26	88.57	59322645	99.46	237	5.09	92.34	46.76	8.27
1_104	63703532	63058132	9555529800	9415896256	98.54	94.52	87	62408048	98.97	257	5.38	92.62	49.44	9.86
1_105	65122986	64682938	9768447900	9655608088	98.84	95.52	89.04	64502985	99.72	248	5.55	91.65	52.04	11.29
1_108	64307652	63864250	9646147800	9510362810	98.59	94.64	87.28	63733151	99.79	229	5.48	91.52	51.3	11.64
1_1	57901304	57511934	8685195600	8494780590	97.81	94.37	87.77	57211231	99.48	225	4.84	91.58	42.73	6.75
1_120	62761744	62247114	9414261600	9285726768	98.63	94.69	87.25	62072286	99.72	243	5.34	93.23	48.71	8.95
1_121	65190272	64594434	9778540800	9640300354	98.59	94.29	86.3	64484570	99.83	248	5.61	94.37	53.87	11.09
1_125	75680148	75172898	11352022200	11197622036	98.64	95.06	88.21	74965637	99.72	238	6.37	91.97	57.59	15.73
1_126	79561378	79018266	11934206700	11729414050	98.28	94.82	88.18	78822158	99.75	231	6.69	91.61	60.65	19.09
1_131	67429794	66986580	10114469100	9957110874	98.44	95.02	88.18	66845810	99.79	244	5.71	91.75	52.93	11.85
1_142	68780612	68329408	10317091800	10153701572	98.42	94.36	86.79	68163534	99.76	237	5.81	91.36	53.47	12.97
1_147	62837502	62341786	9425625300	9286954424	98.53	94.96	88.12	62040091	99.52	236	5.33	91.12	49.31	10.14
1_151	62471754	62042832	9370763100	9210677364	98.29	95.09	88.89	61854903	99.7	222	5.28	90.78	49.03	10.03
1_152	62897328	62395624	9434599200	9252736280	98.07	94.71	88.27	62075651	99.49	225	5.3	90.75	48.77	9.94
1_154	65474378	65039228	9821156700	9699283896	98.76	94.93	87.76	64907872	99.8	244	5.58	90.6	51.87	12.31
1_156	63569118	63134058	9535367700	9387555748	98.45	94.71	87.66	62939482	99.69	234	5.38	91.15	49.68	9.86
1_16	71209632	70721074	10681444800	10549687312	98.77	95.13	88.21	70511505	99.7	241	6.03	91.62	56.4	14.46
1_170	69161726	68678388	10374258900	10237959104	98.69	95.33	88.82	68523573	99.77	234	5.88	92.05	54.5	14.04
1_172	57528338	57148410	8629250700	8519760454	98.73	94.86	87.62	57015970	99.77	240	4.87	90.05	42.22	6.71
1_176	63926622	63498900	9588993300	9470448466	98.76	95.19	88.4	63234776	99.58	240	5.41	91.31	49.26	9.77
1_180	62828082	62334598	9424212300	9310715794	98.8	94.76	87.19	62209955	99.8	248	5.37	90.7	49.6	11.08
1_18	69338432	68842848	10400764800	10240902082	98.46	95.06	88.53	68676979	99.76	228	5.87	91.45	54.79	13.5
1_182	65376030	64926916	9806404500	9678996978	98.7	95.2	88.64	64748665	99.73	238	5.54	90.39	50.66	11.5
1_187	63691180	62976186	9553677000	9372477296	98.1	93.89	86.03	62780554	99.69	251	5.43	90.52	49.79	10.91
1_189	64564042	63966110	9684606300	9507251628	98.17	94.63	87.94	63840605	99.8	240	5.5	90.98	51.03	11.56
1_19	74725380	74223740	11208807000	11054560528	98.62	95.1	88.44	74059958	99.78	229	6.35	91.92	59.21	16.67
1_20	64886486	64450912	9732972900	9611851126	98.76	95.05	88.04	64256454	99.7	244	5.52	92.92	52.25	10.81
1_2	68056926	67619670	10208538900	10034949906	98.3	94.08	86.31	67415234	99.7	232	5.77	91.17	53.89	14.07
1_221	71043052	70564938	10656457800	10512964030	98.65	95.03	88.14	70377839	99.73	234	6.04	92.13	56.4	14.67
1_223	62626584	62152380	9393987600	9251518148	98.48	94.36	86.79	62015742	99.78	230	5.35	90.92	49.97	11.15
1_227	67983398	67535590	10197509700	10063507356	98.69	94.51	86.82	67394837	99.79	235	5.74	92.97	52.92	12.18
1_232	72464050	71972958	10869607500	10726051134	98.68	95.73	89.87	71807345	99.77	236	6.18	94.12	58.64	15.04
1_234	58120742	57743268	8718111300	8618593172	98.86	95.08	87.88	57610216	99.77	255	4.96	90.94	45.78	7.98
1_243	69594450	69127382	10439167500	10298851432	98.66	94.79	87.57	68936752	99.72	232	5.9	92.56	54.46	12.87
1_246	61751334	61346052	9262700100	9150692654	98.79	95.23	88.43	61246045	99.84	242	5.27	93.13	48.59	9.07
1_250	63949282	63506222	9592392300	9475610764	98.78	95.42	88.92	63124900	99.4	242	5.4	90.88	49.58	10.29
1_252	63075442	62658886	9461316300	9347325370	98.8	94.91	87.62	62535949	99.8	240	5.35	90.81	48.51	10.02
1_255	67257432	66813314	10088614800	9970688602	98.83	95.32	88.56	66540030	99.59	244	5.73	93.49	54.17	12.58
1_256	66237142	65810504	9935571300	9789530716	98.53	94.05	85.92	65608037	99.69	242	5.64	92.87	53.14	12.23
1_257	71236112	70759940	10685416800	10530994802	98.55	94.77	87.56	70584752	99.75	244	6.06	94.17	57.23	14.55
1_263	72559956	72087368	10883993400	10714878480	98.45	94.67	87.51	71592764	99.31	235	6.13	92.09	57.59	15.65
1_264	67036674	66599132	10055501100	9932460908	98.78	94.92	87.65	66416477	99.73	240	5.72	91.94	53.66	13.36
1_270	68746776	68305546	10312016400	10183183544	98.75	94.81	87.46	68123493	99.73	237	5.85	91.65	54.89	13.4
1_271	64295880	63853888	9644382000	9518127890	98.69	94.31	86.61	63615969	99.63	242	5.65	91.13	53.51	12.38
1_274	63473094	62977644	9520964100	9387298302	98.6	95.02	88.39	62879787	99.84	241	5.54	92.38	50.66	10.75
1_275	64903162	64669408	9735474300	9618853100	98.8	94.94	88.05	64517271	99.76	225	5.67	91.5	52.34	11.78
1_278	63420788	62912824	9513118200	9385639824	98.66	94.28	86.49	62806018	99.83	241	5.57	90.68	51.1	11.61
1_279	59411344	59176306	8911701600	8836946678	99.16	95.21	88.09	59044796	99.78	254	5.24	90.78	47.72	9.3
1_282	59608284	59303584	8941242600	8847433166	98.95	95.02	87.88	59201405	99.83	246	5.26	92.25	49.17	9.52
1_284	67281974	67003408	10092296100	9981975050	98.91	95.23	88.49	66759797	99.64	243	5.88	92.47	53.97	12.67
1_285	60352568	60051902	9052885200	8913786436	98.46	94.42	87.17	59969181	99.86	243	5.29	89.85	48.03	11.62
1_286	62743626	62297094	9411543900	9246388458	98.25	94.64	88.06	62218270	99.87	238	5.5	92.23	51.23	11.88
1_287	59912300	59651086	8986845000	8879764170	98.81	94.98	87.91	59447830	99.66	248	5.26	92.27	48.25	9.4
1_291	63059448	62756476	9458917200	9302477114	98.35	94.41	87.43	62594216	99.74	225	5.5	90.3	49.98	11.18
1_29	73904866	73419328	11085729900	10929080330	98.59	95.1	88.29	73205624	99.71	244	6.24	92.18	57.26	14.74
1_294	67386884	67097796	10108032600	9991560330	98.85	94.86	87.78	66991219	99.84	234	5.94	91.52	54.89	13.93
1_295	57557662	57295062	8633649300	8551219604	99.05	95.17	88.17	57141477	99.73	245	5.06	89.98	46.18	8.77
1_299	60718836	60477240	9107825400	9015094354	98.98	95.14	88.23	60354129	99.8	240	5.33	90.7	48.39	9.57
1_30	65515024	65092504	9827253600	9682940126	98.53	94.33	86.61	64933165	99.76	240	5.58	91.43	52.92	12.51
1_304	63843562	63593844	9576534300	9464412594	98.83	94.84	87.73	63522699	99.89	227	5.6	92.12	51.99	11.75
1_305	63830636	63458230	9574595400	9475858716	98.97	95.42	88.87	63348401	99.83	247	5.61	90.4	52.15	12.39
1_307	63587272	63203886	9538090800	9427268946	98.84	94.9	87.83	63040981	99.74	236	5.62	93.35	54.06	12.3
1_308	59733106	59504786	8959965900	8875798796	99.06	96.03	90.22	59371452	99.78	247	5.26	92.76	48.54	9.16
1_311	60955726	60730522	9143358900	9055180008	99.04	95.16	88.08	60645058	99.86	249	5.36	91	49.05	10.01
13_19	73813556	73673240	11072033400	11002484024	99.37	96.14	89.47	73559437	99.85	252	6.53	94.74	61.61	17.33
1_327	58733558	58481398	8810033700	8666778870	98.37	94.8	88.21	58343657	99.76	238	5.13	90.91	46.3	9.21
1_329	61039768	60824808	9155965200	9011690410	98.42	94.18	86.71	60736086	99.85	236	5.36	90.38	49.6	10.81
1_336	71889234	71621978	10783385100	10614815554	98.44	95.2	89.12	71191001	99.4	234	6.23	91.31	57.05	15.48
1_337	71041880	70714794	10656282000	10394555030	97.54	94.06	87.62	70541724	99.76	220	6.15	92.02	57.3	15.63
1_341	67227608	66846570	10084141200	9903630220	98.21	94.52	87.84	66579737	99.6	237	5.87	93.96	55.18	12.63
1_346	65852742	65623832	9877911300	9775998310	98.97	94.85	87.41	65417532	99.69	256	5.81	91.97	54.89	13.05
1_351	69117930	68846618	10367689500	10267686316	99.04	95.14	88.07	68771149	99.89	243	6.08	93.45	56.76	13.93
1_354	62902374	62541330	9435356100	9311465590	98.69	95.7	90.06	62455616	99.86	228	5.51	90.96	50.95	11.37
1_357	71501142	71106154	10725171300	10622716752	99.04	95.22	88.29	70987272	99.83	245	6.3	94.15	59.16	15.3
1_360	72106192	71818306	10815928800	10665198506	98.61	94.49	87.34	71752576	99.91	212	6.28	91.65	56.57	15.91
1_366	63152772	62734702	9472915800	9353253178	98.74	94.52	86.93	62564585	99.73	246	5.55	91.81	51.86	11.33
1_371	62680840	62382062	9402126000	9282911782	98.73	94.78	87.59	62256908	99.8	257	5.5	91.25	51.13	10.63
1_37	60942588	60545942	9141388200	8971018596	98.14	94.4	87.35	60089063	99.25	227	5.11	92.52	46.75	8.6
1_378	72200470	71891134	10830070500	10677765004	98.59	94.13	86.28	71652567	99.67	241	6.35	94.66	60.27	16.69
1_388	69795946	69492972	10469391900	10316020966	98.54	94.74	87.84	69276085	99.69	237	6.09	91.02	55.69	15.16
1_392	59274338	58927144	8891150700	8764622438	98.58	95.05	88.51	58777769	99.75	236	5.21	90.45	48.54	10.36
1_396	61819800	61597626	9272970000	9155564334	98.73	93.88	85.56	61467240	99.79	235	5.43	90.54	49.89	11.42
1_398	64434846	63888274	9665226900	9493273944	98.22	93.99	86.24	63698607	99.7	253	5.6	90.33	51.5	11.94
1_399	64346000	64043386	9651900000	9546903344	98.91	94.95	87.79	63061266	98.47	241	5.55	93.19	51.5	10.74
1_400	65754150	65408506	9863122500	9740544154	98.76	95.2	88.66	65287111	99.81	234	5.77	90.64	52.65	13.3
1_401	65724634	65335196	9858695100	9744361040	98.84	95.08	88.22	65246355	99.86	241	5.78	93.4	53.17	11.58
1_402	63889376	63499792	9583406400	9451486772	98.62	94.79	87.82	63329710	99.73	238	5.6	93.55	52.63	11.05
1_403	70252844	69932332	10537926600	10421337318	98.89	95.29	88.64	69843845	99.87	233	6.17	92.19	57.13	14.86
1_405	68448708	68131966	10267306200	10160251730	98.96	94.31	86.21	68005306	99.81	245	6.03	92	55.76	13.99
1_407	63845030	63468734	9576754500	9402264612	98.18	93.69	85.64	63139206	99.48	248	5.56	91.56	51.87	11.39
1_409	59067458	58853884	8860118700	8756171544	98.83	94.66	87.17	58768953	99.86	246	5.19	92.41	47.61	9.2
1_412	77706912	77342812	11656036800	11488119272	98.56	95.35	89.38	77213528	99.83	234	6.8	92.99	62.45	19.42
1_413	78020774	77668108	11703116100	11550879904	98.7	95.15	88.63	77529458	99.82	234	6.81	92.55	61.87	20.17
1_415	62493438	62192196	9374015700	9252632534	98.71	94.87	87.89	62051498	99.77	237	5.49	91.23	50.36	10.93
1_422	61059456	60811454	9158918400	9067939102	99.01	95.1	87.96	60642141	99.72	247	5.39	90.8	49.97	10.86
1_423	59952092	59596666	8992813800	8877737742	98.72	94.91	88	59436841	99.73	239	5.26	92.55	48.56	9.41
1_424	69283420	68917302	10392513000	10276154184	98.88	94.95	87.84	68747092	99.75	240	6.06	91.93	56.18	14.57
1_425	63060048	62690448	9459007200	9338400584	98.72	94.69	87.48	62524501	99.74	236	5.51	90.49	50.94	11.75
1_426	61299402	61011328	9194910300	9096450196	98.93	95.48	89.08	60897959	99.81	239	5.41	93.25	50.74	10.12
1_428	59101254	58793224	8865188100	8773315942	98.96	95.19	88.28	58702321	99.85	251	5.21	93.09	48.51	9
1_429	72067676	71799460	10810151400	10712168358	99.09	94.8	87.14	71351127	99.38	246	6.33	94.35	60.2	16.08
1_435	81730918	80909008	12259637700	12065779046	98.42	93.39	84.39	80774231	99.83	266	7.15	92.77	65.01	21.96
1_438	80098554	79717074	12014783100	11876371964	98.85	95.17	88.33	79613529	99.87	247	7.06	94.78	65.78	21.75
1_439	66607068	66376772	9991060200	9881929116	98.91	94.82	87.53	66222570	99.77	238	5.84	93.46	53.93	12.45
1_440	63596298	63363264	9539444700	9408702410	98.63	94.32	86.7	63178292	99.71	235	5.56	92.42	51.63	11.43
1_445	62086170	61720616	9312925500	9194661318	98.73	95.23	88.76	61483756	99.62	240	5.46	90.55	51.43	11.37
1_447	62888822	62448960	9433323300	9321211038	98.81	94.95	87.86	62200866	99.6	255	5.51	92.96	51.05	10.28
1_448	62032020	61806534	9304803000	9224245382	99.13	95.25	88.19	61598475	99.66	249	5.47	93.84	51.21	10.22
1_45	63625408	63103892	9543811200	9358074502	98.05	94.06	86.66	62950485	99.76	238	5.38	90.71	49.1	10.29
1_463	61869484	61639338	9280422600	9195274650	99.08	95.42	88.7	61506864	99.79	246	5.46	91.12	50.8	11.14
1_464	66851360	66532164	10027704000	9927258726	99	95.11	88.04	66361969	99.74	245	5.85	91.59	54.88	13.4
1_465	76958820	76670812	11543823000	11435768830	99.06	95.12	88.01	76462656	99.73	244	6.77	95.26	63.23	18.26
1_466	68323440	68050856	10248516000	10147127910	99.01	94.84	87.35	67954191	99.86	238	6.02	93.49	56.13	13.7
1_470	64372038	64002770	9655805700	9552328734	98.93	94.89	87.62	63862493	99.78	247	5.63	90.64	51.16	11.29
1_471	65471690	65113374	9820753500	9702019048	98.79	95.14	88.43	64946595	99.74	239	5.74	91.79	52.53	12.56
1_472	60486760	60224346	9073014000	8985934560	99.04	95.31	88.2	60146058	99.87	254	5.33	92.65	49.36	9.63
1_473	67898010	67570582	10184701500	10065479682	98.83	94.73	87.37	66761902	98.8	244	5.88	93.67	54.93	12.62
1_474	63721162	63342584	9558174300	9421731296	98.57	94.9	88.15	63122589	99.65	236	5.58	93.5	51.54	10.73
1_475	64397006	64017404	9659550900	9536166208	98.72	95.13	88.53	63766523	99.61	234	5.62	92.65	51.16	10.74
1_478	59475400	59190660	8921310000	8827164588	98.94	95.25	88.34	58962822	99.62	261	5.24	92.47	48.35	9.2
1_479	61634912	61370140	9245236800	9146552528	98.93	95.1	88.15	61259125	99.82	237	5.45	93.1	51.15	10.36
1_480	60674000	60364056	9101100000	9004234860	98.94	94.83	87.47	60269034	99.84	243	5.35	92.26	49.51	9.82
1_481	58584320	58363056	8787648000	8703956492	99.05	95.19	88.14	58242316	99.79	242	5.18	91.24	48.66	9.8
1_48	67596356	67165938	10139453400	9955027548	98.18	95	88.8	66956466	99.69	230	5.68	91.03	51.94	12.02
1_482	62501116	62211332	9375167400	9273614060	98.92	94.67	87.13	62119811	99.85	241	5.52	92.86	51.76	10.72
1_483	71032310	70786766	10654846500	10549562452	99.01	95.24	88.37	70665193	99.83	237	6.26	91.05	57.07	16.81
1_484	67450728	67073068	10117609200	9973586312	98.58	94.43	87.08	66847644	99.66	230	5.87	93.59	53.93	12.01
1_485	64069236	63798172	9610385400	9492764870	98.78	94.76	87.61	63484173	99.51	233	5.58	93.12	51.07	10.46
1_486	65874930	65340054	9881239500	9746458336	98.64	94.6	87.01	64854865	99.26	248	5.74	91.43	53.35	12.42
1_487	64285888	63732858	9642883200	9498932910	98.51	94.64	87.53	63545725	99.71	245	5.63	92.9	52.42	12.06
1_488	69620836	69315856	10443125400	10271211704	98.35	94.64	87.91	69009580	99.56	226	6.06	91.77	55.91	14.99
1_489	59400652	59202354	8910097800	8822407044	99.02	94.58	86.77	59073833	99.78	236	5.23	91.91	47.33	8.94
1_491	70024522	69751062	10503678300	10387052854	98.89	94.36	86.44	69603416	99.79	233	6.14	91.79	56.15	14.77
1_492	59885036	59642014	8982755400	8900471998	99.08	95.64	89.17	59360796	99.53	241	5.27	92.59	48.97	9.41
1_493	63874072	63439532	9581110800	9467427514	98.81	94.78	87.4	63338538	99.84	247	5.59	90.7	51.37	11.67
1_498	63106180	62756928	9465927000	9359761770	98.88	94.67	87.19	62661454	99.85	239	5.55	93.2	50.38	10.31
1_500	68924792	68594894	10338718800	10216166380	98.81	95.13	88.38	68434515	99.77	234	6.04	91.25	55.1	14.17
1_501	57860208	57530624	8679031200	8591300930	98.99	95.25	88.28	57348971	99.68	265	5.09	90.78	46.76	8.59
1_502	64473186	63960506	9670977900	9549233770	98.74	94.44	86.59	63845702	99.82	265	5.65	91.83	51.82	11.4
1_503	70852292	70557320	10627843800	10500971172	98.81	95.26	88.72	70449536	99.85	234	6.25	93.82	59	15.97
1_506	63813084	63539058	9571962600	9459657438	98.83	94.5	86.89	63429702	99.83	236	5.58	90.34	50.2	11.34
1_507	66419818	66067486	9962972700	9839579530	98.76	95.26	88.75	65971260	99.85	237	5.84	91.4	53.88	13.58
1_508	62414068	62041814	9362110200	9234803124	98.64	94.41	86.8	61896544	99.77	240	5.46	90.24	49.65	11.22
1_510	60643740	60380034	9096561000	8991126658	98.84	94.78	87.52	59486910	98.52	233	5.21	89.87	47.25	9.59
1_513	68735546	68419782	10310331900	10207726398	99	94.83	87.36	68257001	99.76	244	6.05	92.23	56.33	14.42
1_5	57392988	57017936	8608948200	8500758242	98.74	94.95	87.63	56772986	99.57	255	4.88	90.84	44.88	7.39
1_516	68178292	67855802	10226743800	10114549280	98.9	94.86	87.64	67723538	99.81	240	6.01	92.1	56.32	14.16
1_517	60001022	59636654	9000153300	8892004184	98.8	95.17	88.49	59543064	99.84	241	5.26	90.65	47.68	9.53
1_520	63651562	63283946	9547734300	9442437084	98.9	94.6	86.87	63177094	99.83	244	5.6	91.18	51.2	11.45
1_521	62610628	62161374	9391594200	9251226826	98.51	94.09	86.28	61562852	99.04	226	5.42	90.75	49.43	10.5
1_522	64443444	64179240	9666516600	9575331268	99.06	95.02	87.78	63941755	99.63	242	5.66	91.33	52.17	11.72
1_523	75496906	75095816	11324535900	11208998906	98.98	94.93	87.61	74977568	99.84	246	6.67	94.7	62.9	18.4
1_524	61740304	61480794	9261045600	9170481266	99.02	95.29	88.4	61294047	99.7	246	5.43	90.23	49.76	10.83
1_526	65619938	65279102	9842990700	9715060496	98.7	94.37	86.74	65187017	99.86	235	5.77	90.97	53.77	13.13
1_528	62628880	62177036	9394332000	9248489094	98.45	94.72	87.87	62084562	99.85	239	5.48	92.59	50.39	10.84
1_530	63238816	62952432	9485822400	9355556110	98.63	94.73	87.61	62669406	99.55	237	5.54	92.82	51.75	11.38
1_53	67319216	66887908	10097882400	9934971686	98.39	95.25	89.1	66618575	99.6	234	5.69	91.1	52.91	12.37
1_533	59744676	59450922	8961701400	8845160292	98.7	94.86	87.93	59291105	99.73	237	5.25	89.98	48.35	10.46
1_536	59042164	58525356	8856324600	8716927684	98.43	93.14	84.32	58391119	99.77	242	5.18	92.39	47.84	9.84
1_537	59122800	58603280	8868420000	8736729850	98.52	93.64	85.43	58478663	99.79	242	5.13	90.08	44.86	7.94
1_55	64655522	64225956	9698328300	9521321906	98.17	94.77	88.28	64036726	99.71	229	5.46	92.02	50.75	10.97
1_553	61521936	60974434	9228290400	9090670852	98.51	93.48	85.11	60874503	99.84	234	5.37	90.4	48.7	10.17
1_557	64971358	64270696	9745703700	9586287060	98.36	93.35	84.86	64151202	99.81	240	5.69	91.11	53.5	12.87
1_56	60198668	59790540	9029800200	8899529358	98.56	95.04	88.34	59649570	99.76	235	5.11	91.3	47.46	9.16
1_59	63415278	62882126	9512291700	9382577936	98.64	94.65	87.17	62527578	99.44	246	5.41	92.73	51.47	10.71
1_60	62755490	62260908	9413323500	9303184908	98.83	94.76	87.11	62131216	99.79	257	5.36	93.49	50.65	9.77
1_61	59314402	58911926	8897160300	8783044970	98.72	95.07	88.19	58627973	99.52	239	4.98	89.52	42.18	7.45
1_63	63602148	63078940	9540322200	9414316256	98.68	95.01	87.96	62848688	99.63	249	5.42	92.71	50.46	10.38
1_64	60025362	59625588	9003804300	8898873932	98.83	95.13	88.07	59482937	99.76	248	5.11	90.36	46.38	8.75
1_71	64654190	64205856	9698128500	9534204666	98.31	94.45	87.2	63993467	99.67	239	5.46	90.35	50.29	11.48
1_72	70594520	70124302	10589178000	10427534254	98.47	94.33	86.65	69648645	99.32	237	5.96	91.36	55.42	14.32
1_75	77874486	77357650	11681172900	11485966520	98.33	95.06	88.7	77190360	99.78	236	6.62	94.58	63.1	19
1_76	63620310	63207580	9543046500	9368369630	98.17	94.5	87.6	63051473	99.75	233	5.37	90.52	49.59	10.86
1_87	65000450	64580254	9750067500	9603307246	98.49	94.65	87.51	64401361	99.72	231	5.52	91.49	51.33	11.34
1_88	66250106	65797716	9937515900	9790954814	98.53	94.98	88.24	65657691	99.79	229	5.63	92.76	52.71	11.54
2_107	72693212	72533588	10903981800	10839552128	99.41	95.76	88.43	72387342	99.8	267	6.42	93.52	60.23	15.95
2_112	78121184	77951202	11718177600	11647123456	99.39	96.01	89.23	77809870	99.82	251	6.9	95.07	64.69	19.68
2_118	89221512	89053854	13383226800	13272289784	99.17	95.99	89.52	88855603	99.78	238	7.81	95.3	69.58	26.33
2_120	92778648	92635516	13916797200	13811067294	99.24	96.33	90.35	92490346	99.84	234	8.11	95.58	72.35	29.1
2_12	65421498	64731858	9813224700	9648562216	98.32	93.71	85.72	64586351	99.78	246	5.69	92.7	52.77	11.88
2_122	77131840	76988966	11569776000	11497197740	99.37	96.09	89.39	76859605	99.83	250	6.81	92.74	63.25	19.75
2_124	81554448	81405300	12233167200	12151761788	99.33	95.83	88.76	81261319	99.82	244	7.18	93.46	65.71	22.38
2_127	80039528	79889800	12005929200	11925890648	99.33	96.39	90.45	79779416	99.86	244	7.08	93.16	66.28	23.08
2_130	89451876	89297544	13417781400	13300977874	99.13	95.82	89.16	89163247	99.85	241	7.8	93.07	68.25	25.74
2_13	59436422	58938138	8915463300	8762090690	98.28	92.99	84.23	58674064	99.55	240	5.15	89.7	46.22	9.11
2_132	89246396	89059308	13386959400	13259165474	99.05	95.91	89.53	88922213	99.85	235	7.88	93.41	71.26	29.02
2_134	80362380	80196336	12054357000	11959745382	99.22	96.09	89.77	80062477	99.83	243	7.09	93.15	65.76	22.66
2_135	83833030	83703276	12574954500	12477519478	99.23	96.06	89.67	83506300	99.76	240	7.36	92.81	66.56	24.47
2_139	80145186	80007678	12021777900	11923433374	99.18	96.04	89.58	79864575	99.82	242	7.04	93.2	65.06	21.21
2_144	83638394	83490784	12545759100	12453151476	99.26	96.19	89.91	83373198	99.86	239	7.37	95.17	67.44	23.71
2_15	66154326	65557012	9923148900	9747804504	98.23	93.99	86.72	65399180	99.76	231	5.75	91.58	52.6	12.28
2_161	82334874	82178582	12350231100	12259308054	99.26	96.16	89.79	82051777	99.85	238	7.25	92.89	65.97	23.76
2_16	60518764	59974440	9077814600	8917546612	98.23	93.36	85.12	59667379	99.49	238	5.26	92.7	48.07	9.04
2_165	83356084	83191754	12503412600	12393787122	99.12	95.93	89.49	83034033	99.81	233	7.34	94.47	67.43	23.54
2_166	78661292	78493624	11799193800	11705959692	99.21	95.99	89.47	78337323	99.8	250	6.94	93.02	64.93	21.21
2_168	81494916	81349246	12224237400	12140751082	99.32	95.99	89.24	81188747	99.8	246	7.18	93.5	66.3	22.97
2_169	84551838	84414698	12682775700	12584529336	99.23	96.15	89.88	84244024	99.8	237	7.42	94.54	67.57	24.07
2_171	62833860	62689458	9425079000	9344340300	99.14	95.9	89.39	62592292	99.85	238	5.53	91.24	51.26	11.77
2_17	59422572	58888640	8913385800	8780198062	98.51	93.55	85.22	58611195	99.53	242	5.18	90.6	47.47	9.4
2_174	81998804	81834912	12299820600	12175502096	98.99	95.71	89.1	81637311	99.76	232	7.16	92.98	64.64	21.99
2_181	99852754	99705828	14977913100	14848230162	99.13	96.49	90.81	99507521	99.8	241	8.77	93.44	74.72	35.33
2_186	95989028	95860522	14398354200	14273860576	99.14	96.02	89.61	95586071	99.71	240	8.44	94.19	73.33	32.82
2_187	90111158	89975490	13516673700	13399063200	99.13	96.25	90.27	89685492	99.68	236	7.85	93.14	69.19	27.08
2_21	68201196	67607702	10230179400	10042087118	98.16	92.97	84.42	67432871	99.74	229	5.93	91.09	54.15	13.47
2_22	57034146	56529006	8555121900	8414808044	98.36	93.32	84.93	56435904	99.84	236	4.97	89.83	44.31	7.9
2_4	61474416	60901218	9221162400	9067031104	98.33	93.59	85.62	60802403	99.84	234	5.38	92.66	50.26	10.2
2_44	68215712	67594188	10232356800	10067594834	98.39	94.05	86.65	67403087	99.72	236	5.94	93.67	55.33	13.19
2_46	57720292	57209494	8658043800	8519639932	98.4	93.43	85.14	57109596	99.83	234	5.04	89.43	45.54	9.16
2_48	63095426	62511978	9464313900	9300152368	98.27	92.86	84.03	62412017	99.84	230	5.48	89.6	50.31	11.19
2_51	63346866	62729110	9502029900	9334241426	98.23	93.08	84.43	62629144	99.84	238	5.52	91.65	50.86	11.15
2_53	58026944	57524248	8704041600	8516433794	97.84	92.96	84.84	57365933	99.72	227	5.01	89.82	44.11	7.78
2_54	75267802	74609880	11290170300	11106517954	98.37	92.7	83.47	74462572	99.8	243	6.56	92.98	60.78	18.14
2_55	57851730	57313936	8677759500	8518215486	98.16	93.24	84.98	57191628	99.79	237	5.05	89.6	46.95	9.47
2_59	75924740	75343580	11388711000	11182433764	98.19	94.9	88.31	75196026	99.8	232	6.59	92.38	59.1	16.96
2_60	72807634	72275132	10921145100	10757155910	98.5	94.54	87.05	71998953	99.62	238	6.34	93.27	59.11	16.39
2_61	65938648	65324462	9890797200	9753558702	98.61	94.91	87.82	65185921	99.79	239	5.75	91.08	52.48	12.57
2_62	90593760	90410676	13589064000	13467858944	99.11	96.04	89.86	89913929	99.45	233	7.88	93.51	69.17	26.18
2_6	64694268	64144878	9704140200	9561283082	98.53	93.39	84.83	63888853	99.6	236	5.63	90.62	51.42	11.33
2_64	89586704	89438456	13438005600	13326316992	99.17	96.11	89.76	89143477	99.67	235	7.82	93.65	69.59	27.33
2_8	64692730	64002890	9703909500	9544424038	98.36	94.32	87.22	63866153	99.79	238	5.63	92.12	52	11.39
2_84	91147658	90975704	13672148700	13566665124	99.23	96.25	90.17	90773545	99.78	237	7.94	93.04	68.85	26.29
2_86	87977112	87808208	13196566800	13065939142	99.01	95.62	88.88	87471295	99.62	231	7.67	93.57	67.72	24.28
2_87	79292856	79134188	11893928400	11756627180	98.85	95.98	90.12	78679260	99.43	225	6.88	92.82	61.88	18.95
2_88	78897858	78760124	11834678700	11686489036	98.75	95.38	88.73	78378761	99.52	221	6.82	94.46	61.2	16.99
2_90	74470962	74302984	11170644300	11085316380	99.24	96.33	90.47	74047711	99.66	249	6.55	93.62	61.12	17.97
2_9	58089202	57571358	8713380300	8579052314	98.46	93.52	85.21	57320352	99.56	238	5.04	91.13	45.06	8.23
2_94	94458710	94292846	14168806500	14064523166	99.26	96.48	90.75	93603983	99.27	246	8.26	95.74	73.77	30.52
2_95	86678782	86508212	13001817300	12888832404	99.13	96.11	89.86	86330504	99.79	244	7.63	95.29	69.74	25.6
2_97	84873696	84713242	12731054400	12645494580	99.33	96.08	89.43	84575141	99.84	250	7.47	95.05	68.45	24.31
2_98	81793904	81634420	12269085600	12183458868	99.3	95.81	88.78	81449578	99.77	248	7.22	93.09	66.79	23.12
xin9	78639210	78473530	11795881500	11709165012	99.26	95.91	89.05	78347160	99.84	256	6.95	92.91	64.76	20.7
