# Supplementary material for: Mapping quantitative trait loci associated with self-(in)compatibility in goji berries (Lycium barbarum)
Source: BMC Plant Biol. 2024 May 23;24:441. doi: 10.1186/s12870-024-05092-7 (PMC11112781; doi:10.1186/s12870-024-05092-7)
Supplement: Supplementary file 3 — Supplementary Material 3: Table S3. The information on the indels presented in the CDS [file 12870_2024_5092_MOESM3_ESM.xlsx]

## Sheet: tableS3 indel annotation
Table S3 The information on the indels presented in the CDS.
Chrom	Start	End	Ref	Mut	Variation_type	Structure_type	Structure_gene	Function_type	Function_gene
Chr01	117577	117577	A	-	Deletion	exonic	Lba01g00002	frameshift deletion	Lba01g00002:Lba01g00002:exon1:c.743delA:p.E248fs,
Chr01	130846	130847	TT	-	Deletion	exonic	Lba01g00004	frameshift deletion	Lba01g00004:Lba01g00004:exon10:c.1091_1092del:p.K364fs,
Chr01	130853	130853	G	-	Deletion	exonic	Lba01g00004	frameshift deletion	Lba01g00004:Lba01g00004:exon10:c.1085delC:p.P362fs,
Chr01	142117	142117	T	-	Deletion	exonic	Lba01g00005	frameshift deletion	Lba01g00005:Lba01g00005:exon1:c.313delA:p.T105fs,
Chr01	142160	142160	-	TCAAGCTTTGCTTGCTTATTGTA	Insertion	exonic	Lba01g00005	frameshift insertion	Lba01g00005:Lba01g00005:exon1:c.269_270insTACAATAAGCAAGCAAAGCTTGA:p.S90fs,
Chr01	201576	201578	ATC	-	Deletion	exonic	Lba01g00009	nonframeshift deletion	Lba01g00009:Lba01g00009:exon1:c.66_68del:p.22_23del,
Chr01	246388	246388	T	-	Deletion	exonic	Lba01g00011	frameshift deletion	Lba01g00011:Lba01g00011:exon11:c.1169delA:p.K390fs,
Chr01	246573	246573	T	-	Deletion	exonic	Lba01g00011	frameshift deletion	Lba01g00011:Lba01g00011:exon10:c.1095delA:p.K365fs,
Chr01	248205	248207	GGT	-	Deletion	exonic	Lba01g00011	nonframeshift deletion	Lba01g00011:Lba01g00011:exon7:c.837_839del:p.279_280del,
Chr01	251259	251259	-	TGGTGG	Insertion	exonic	Lba01g00011	nonframeshift insertion	Lba01g00011:Lba01g00011:exon2:c.273_274insCCACCA:p.E92delinsPPE,
Chr01	260451	260451	A	-	Deletion	exonic	Lba01g00012	frameshift deletion	Lba01g00012:Lba01g00012:exon3:c.798delT:p.L266fs,
Chr01	260459	260460	CC	-	Deletion	exonic	Lba01g00012	frameshift deletion	Lba01g00012:Lba01g00012:exon3:c.789_790del:p.G263fs,
Chr01	277683	277691	GATAAGCCG	-	Deletion	exonic	Lba01g00013	nonframeshift deletion	Lba01g00013:Lba01g00013:exon1:c.127_135del:p.43_45del,
Chr01	277716	277730	ACCCTAAACGAAATG	-	Deletion	exonic	Lba01g00013	nonframeshift deletion	Lba01g00013:Lba01g00013:exon1:c.160_174del:p.54_58del,
Chr01	278133	278144	TCCTCCAATTAT	-	Deletion	exonic	Lba01g00013	nonframeshift deletion	Lba01g00013:Lba01g00013:exon1:c.577_588del:p.193_196del,
Chr01	278167	278167	T	-	Deletion	exonic	Lba01g00013	frameshift deletion	Lba01g00013:Lba01g00013:exon1:c.611delT:p.I204fs,
Chr01	279009	279011	TTC	-	Deletion	exonic	Lba01g00013	nonframeshift deletion	Lba01g00013:Lba01g00013:exon2:c.1137_1139del:p.379_380del,
Chr01	279006	279011	TTCTTC	-	Deletion	exonic	Lba01g00013	nonframeshift deletion	Lba01g00013:Lba01g00013:exon2:c.1134_1139del:p.378_380del,
Chr01	288473	288473	A	-	Deletion	exonic	Lba01g00014	frameshift deletion	Lba01g00014:Lba01g00014:exon6:c.657delT:p.F219fs,
Chr01	321957	321958	TA	-	Deletion	exonic	Lba01g00017	frameshift deletion	Lba01g00017:Lba01g00017:exon7:c.1028_1029del:p.L343fs,
Chr01	321959	321959	-	TTC	Insertion	exonic	Lba01g00017	nonframeshift insertion	Lba01g00017:Lba01g00017:exon7:c.1026_1027insGAA:p.L343delinsEL,
Chr01	334528	334528	T	-	Deletion	exonic	Lba01g00019	frameshift deletion	Lba01g00019:Lba01g00019:exon1:c.141delA:p.K47fs,
Chr01	334528	334528	-	T	Insertion	exonic	Lba01g00019	frameshift insertion	Lba01g00019:Lba01g00019:exon1:c.140dupA:p.K47fs,
Chr01	347604	347604	-	GGAGTTGAC	Insertion	exonic	Lba01g00021	nonframeshift insertion	Lba01g00021:Lba01g00021:exon3:c.1095_1096insGGAGTTGAC:p.D365delinsDGVD,
Chr01	350849	350849	T	-	Deletion	exonic	Lba01g00022	frameshift deletion	Lba01g00022:Lba01g00022:exon9:c.2044delA:p.I682fs,
Chr01	352824	352824	G	-	Deletion	exonic	Lba01g00022	frameshift deletion	Lba01g00022:Lba01g00022:exon5:c.1279delC:p.Q427fs,
Chr01	352909	352909	C	-	Deletion	exonic	Lba01g00021,Lba01g00022	frameshift deletion	Lba01g00021:Lba01g00021:exon6:c.1680delC:p.I560fs,Lba01g00022:Lba01g00022:exon5:c.1194delG:p.M398fs,
Chr01	353203	353204	AA	-	Deletion	exonic	Lba01g00022	frameshift deletion	Lba01g00022:Lba01g00022:exon5:c.899_900del:p.F300fs,
Chr01	357395	357395	T	-	Deletion	exonic	Lba01g00022	frameshift deletion	Lba01g00022:Lba01g00022:exon2:c.155delA:p.K52fs,
Chr01	357721	357798	TAATTGAGCATATGAATTGTATAGATCGGTGAATATTGTTACAGGAAGTTTACCAGATATTTGAGGAGGTTTTAAGAG	-	Deletion	exonic	Lba01g00022	frameshift deletion	Lba01g00022:Lba01g00022:exon1:c.34_58del:p.L12fs,
Chr01	364043	364043	G	-	Deletion	exonic	Lba01g00023	frameshift deletion	Lba01g00023:Lba01g00023:exon1:c.226delG:p.G76fs,
Chr01	364641	364641	T	-	Deletion	exonic	Lba01g00023	frameshift deletion	Lba01g00023:Lba01g00023:exon1:c.824delT:p.V275fs,
Chr01	391801	391802	CT	-	Deletion	exonic	Lba01g00025	frameshift deletion	Lba01g00025:Lba01g00025:exon8:c.1276_1277del:p.S426fs,
Chr01	412417	412417	T	-	Deletion	exonic	Lba01g00026	frameshift deletion	Lba01g00026:Lba01g00026:exon2:c.287delT:p.V96fs,
Chr01	415240	415240	G	-	Deletion	exonic	Lba01g00027	frameshift deletion	Lba01g00027:Lba01g00027:exon3:c.495delC:p.T165fs,
Chr01	424850	424850	A	-	Deletion	exonic	Lba01g00028	frameshift deletion	Lba01g00028:Lba01g00028:exon12:c.3998delT:p.L1333fs,
Chr01	426994	426994	-	GCTT	Insertion	exonic	Lba01g00028	frameshift insertion	Lba01g00028:Lba01g00028:exon9:c.3545_3546insAAGC:p.V1182fs,
Chr01	438384	438384	T	-	Deletion	exonic	Lba01g00028	frameshift deletion	Lba01g00028:Lba01g00028:exon2:c.858delA:p.K286fs,
Chr01	442994	442994	T	-	Deletion	exonic	Lba01g00029	frameshift deletion	Lba01g00029:Lba01g00029:exon1:c.114delT:p.S38fs,
Chr01	443074	443075	CA	-	Deletion	exonic	Lba01g00029	frameshift deletion	Lba01g00029:Lba01g00029:exon1:c.194_195del:p.S65fs,
Chr01	445421	445429	AGCGCGACA	-	Deletion	exonic	Lba01g00029	frameshift deletion	Lba01g00029:Lba01g00029:exon2:c.556_562del:p.R186fs,
Chr01	451258	451444	ATTCTCCCAATATATTGTCGTACCCGTGCCGGATTCTCAAAAATGTACTTTTTGAAGGATTCAACGCACCCGGCATCATTTTTGAAAAGTCCAAGCAACATAGGTGCAAAGTTCAGACAACCAATGAGTGTATATTAATAGCGAAGCCTACTCGTTTAGCTTATCAGTATCACATTCTTCAGGTATA	-	Deletion	exonic	Lba01g00030	frameshift deletion	Lba01g00030:Lba01g00030:exon2:c.152_156del:p.G51fs,
Chr01	451474	451474	-	T	Insertion	exonic	Lba01g00030	frameshift insertion	Lba01g00030:Lba01g00030:exon2:c.187dupT:p.F62fs,
Chr01	451493	451495	GCT	-	Deletion	exonic	Lba01g00030	nonframeshift deletion	Lba01g00030:Lba01g00030:exon2:c.205_207del:p.69_69del,
Chr01	451505	451506	GA	-	Deletion	exonic	Lba01g00030	frameshift deletion	Lba01g00030:Lba01g00030:exon2:c.217_218del:p.D73fs,
Chr01	451508	451541	CCTGAGAAAAAAACGTTCACCAACTTCTTCCACA	-	Deletion	exonic	Lba01g00030	frameshift deletion	Lba01g00030:Lba01g00030:exon2:c.220_253del:p.P74fs,
Chr01	451828	451828	-	ATAAC	Insertion	exonic	Lba01g00030	frameshift insertion	Lba01g00030:Lba01g00030:exon2:c.540_541insATAAC:p.E180fs,
Chr01	451829	451829	-	AC	Insertion	exonic	Lba01g00030	frameshift insertion	Lba01g00030:Lba01g00030:exon2:c.541_542insAC:p.G181fs,
Chr01	451844	451844	-	ATA	Insertion	exonic	Lba01g00030	nonframeshift insertion	Lba01g00030:Lba01g00030:exon2:c.556_557insATA:p.D186delinsDN,
Chr01	451850	451850	-	ATGATG	Insertion	exonic	Lba01g00030	nonframeshift insertion	Lba01g00030:Lba01g00030:exon2:c.562_563insATGGTG:p.N188delinsNGD,
Chr01	451850	451850	-	ATGGTG	Insertion	exonic	Lba01g00030	nonframeshift insertion	Lba01g00030:Lba01g00030:exon2:c.562_563insATGGTG:p.N188delinsNGD,
Chr01	451874	451874	C	-	Deletion	exonic	Lba01g00030	frameshift deletion	Lba01g00030:Lba01g00030:exon2:c.586delC:p.P196fs,
Chr01	451877	451879	GCT	-	Deletion	exonic	Lba01g00030	nonframeshift deletion	Lba01g00030:Lba01g00030:exon2:c.589_591del:p.197_197del,
Chr01	457660	457660	-	AAC	Insertion	exonic	Lba01g00031	nonframeshift insertion	Lba01g00031:Lba01g00031:exon3:c.824_825insAAC:p.L275delinsLT,
Chr01	457671	457673	TCT	-	Deletion	exonic	Lba01g00031	nonframeshift deletion	Lba01g00031:Lba01g00031:exon3:c.835_837del:p.279_279del,
Chr01	457812	457812	A	-	Deletion	exonic	Lba01g00031	frameshift deletion	Lba01g00031:Lba01g00031:exon3:c.976delA:p.K326fs,
Chr01	458046	458046	G	-	Deletion	exonic	Lba01g00031	stopgain	Lba01g00031:Lba01g00031:exon3:c.1210delG:p.V404X,
Chr01	463586	463586	-	ACTTTCTTCAGCAACAAACGCTTCCACAGAAACTGC	Insertion	exonic	Lba01g00032	nonframeshift insertion	Lba01g00032:Lba01g00032:exon1:c.72_73insACTTTCTTCAGCCACAAACGCTTCCACAGAAACTGC:p.Q24delinsQTFFSHKRFHRNC,
Chr01	463586	463586	-	ACTTTCTTCAGCCACAAACGCTTCCACAGAAACTGC	Insertion	exonic	Lba01g00032	nonframeshift insertion	Lba01g00032:Lba01g00032:exon1:c.72_73insACTTTCTTCAGCCACAAACGCTTCCACAGAAACTGC:p.Q24delinsQTFFSHKRFHRNC,
Chr01	463591	463597	CGTTAGG	-	Deletion	exonic	Lba01g00032	frameshift deletion	Lba01g00032:Lba01g00032:exon1:c.77_83del:p.S26fs,
Chr01	463600	463606	AAGAGAG	-	Deletion	exonic	Lba01g00032	frameshift deletion	Lba01g00032:Lba01g00032:exon1:c.86_92del:p.Q29fs,
Chr01	463608	463631	GCACATCAACTGTTTGATAATATG	-	Deletion	exonic	Lba01g00032	nonframeshift deletion	Lba01g00032:Lba01g00032:exon1:c.94_117del:p.32_39del,
Chr01	463639	463645	GAAATTT	-	Deletion	exonic	Lba01g00032	frameshift deletion	Lba01g00032:Lba01g00032:exon1:c.125_131del:p.R42fs,
Chr01	463649	463662	GCCTCTTTTCAGGC	-	Deletion	exonic	Lba01g00032	frameshift deletion	Lba01g00032:Lba01g00032:exon1:c.135_148del:p.K45fs,
Chr01	463665	463668	TATA	-	Deletion	exonic	Lba01g00032	frameshift deletion	Lba01g00032:Lba01g00032:exon1:c.151_154del:p.Y51fs,
Chr01	463978	464034	TGAATGCTGCTAATACTAATAGTGATAAACATTGCAATGGAGAGATGGTTGATGAAT	-	Deletion	exonic	Lba01g00032	nonframeshift deletion	Lba01g00032:Lba01g00032:exon1:c.464_520del:p.155_174del,
Chr01	464055	464055	-	CTA	Insertion	exonic	Lba01g00032	nonframeshift insertion	Lba01g00032:Lba01g00032:exon1:c.541_542insCTA:p.A181delinsAT,
Chr01	467938	467938	-	GGTCTGCATTAGGGCTGTGCATGTTAGCGGTTAAACCAATAACCCGAACCGAACCGACCGATATGCAGCCCT	Insertion	exonic	Lba01g00032	stopgain	Lba01g00032:Lba01g00032:exon4:c.1618_1619insGGTCTGCATTAGGGCTGTGCATGTTAGCGGTTAAACCAATAACCCGAACCGAACCGACCGATATGCAGCCCT:p.Q540delinsRSALGLCMLAVKPITRTEPTDMQPX,
Chr01	467947	467947	-	TAGGGCTGTGCATGTTAGCGGTTAAAC	Insertion	exonic	Lba01g00032	nonframeshift insertion	Lba01g00032:Lba01g00032:exon4:c.1627_1628insTAGGGCTGTGCATGTTAGCGGTTAAACCAATAA:p.S543delinsLGLCMLAVKPIT,
Chr01	467947	467947	-	TAGGGCTGTGCATGTTAGCGGTTAAACCAATAA	Insertion	exonic	Lba01g00032	nonframeshift insertion	Lba01g00032:Lba01g00032:exon4:c.1627_1628insTAGGGCTGTGCATGTTAGCGGTTAAACCAATAA:p.S543delinsLGLCMLAVKPIT,
Chr01	470846	470846	G	-	Deletion	exonic	Lba01g00033	frameshift deletion	Lba01g00033:Lba01g00033:exon2:c.1383delC:p.A461fs,
Chr01	472182	472182	-	AAT	Insertion	exonic	Lba01g00033	nonframeshift insertion	Lba01g00033:Lba01g00033:exon1:c.331_332insATT:p.L111delinsYL,
Chr01	481743	481743	A	-	Deletion	exonic	Lba01g00034	frameshift deletion	Lba01g00034:Lba01g00034:exon2:c.303delT:p.L101fs,
Chr01	481805	481806	GA	-	Deletion	exonic	Lba01g00034	frameshift deletion	Lba01g00034:Lba01g00034:exon2:c.240_241del:p.S80fs,
Chr01	498979	498979	C	-	Deletion	exonic	Lba01g00035	frameshift deletion	Lba01g00035:Lba01g00035:exon1:c.53delC:p.A18fs,
Chr01	502708	502708	G	-	Deletion	exonic	Lba01g00035	frameshift deletion	Lba01g00035:Lba01g00035:exon3:c.204delG:p.M68fs,
Chr01	503058	503059	CT	-	Deletion	exonic	Lba01g00035	frameshift deletion	Lba01g00035:Lba01g00035:exon5:c.372_373del:p.S124fs,
Chr01	522730	522730	T	-	Deletion	exonic	Lba01g00037	frameshift deletion	Lba01g00037:Lba01g00037:exon4:c.306delA:p.E102fs,
Chr01	534312	534312	C	-	Deletion	exonic	Lba01g00039	frameshift deletion	Lba01g00039:Lba01g00039:exon5:c.647delG:p.R216fs,
Chr01	534342	534342	-	TT	Insertion	exonic	Lba01g00039	frameshift insertion	Lba01g00039:Lba01g00039:exon5:c.616_617insAA:p.R206fs,
Chr01	534361	534361	-	T	Insertion	exonic	Lba01g00038,Lba01g00039	frameshift insertion	Lba01g00039:Lba01g00039:exon5:c.597dupA:p.W200fs,Lba01g00038:Lba01g00038:exon5:c.882dupT:p.H294fs,
Chr01	534368	534372	TAACC	-	Deletion	exonic	Lba01g00038,Lba01g00039	frameshift deletion	Lba01g00039:Lba01g00039:exon5:c.587_591del:p.G196fs,Lba01g00038:Lba01g00038:exon5:c.888_892del:p.F296fs,
Chr01	534373	534373	-	T	Insertion	exonic	Lba01g00038,Lba01g00039	frameshift insertion	Lba01g00039:Lba01g00039:exon5:c.585_586insA:p.G196fs,Lba01g00038:Lba01g00038:exon5:c.893_894insT:p.P298fs,
Chr01	534397	534399	GTG	-	Deletion	exonic	Lba01g00038,Lba01g00039	nonframeshift deletion	Lba01g00039:Lba01g00039:exon5:c.560_562del:p.187_188del,Lba01g00038:Lba01g00038:exon5:c.917_919del:p.306_307del,
Chr01	534430	534430	-	A	Insertion	exonic	Lba01g00038,Lba01g00039	frameshift insertion	Lba01g00039:Lba01g00039:exon5:c.528dupT:p.A177fs,Lba01g00038:Lba01g00038:exon5:c.951dupA:p.A317fs,
Chr01	534464	534465	TC	-	Deletion	exonic	Lba01g00038,Lba01g00039	frameshift deletion	Lba01g00039:Lba01g00039:exon5:c.494_495del:p.G165fs,Lba01g00038:Lba01g00038:exon5:c.984_985del:p.L328fs,
Chr01	534468	534468	-	GCCCC	Insertion	exonic	Lba01g00038,Lba01g00039	frameshift insertion	Lba01g00039:Lba01g00039:exon5:c.490_491insGGGGC:p.E164fs,Lba01g00038:Lba01g00038:exon5:c.988_989insGCCCC:p.S330fs,
Chr01	534470	534470	-	G	Insertion	exonic	Lba01g00038,Lba01g00039	frameshift insertion	Lba01g00039:Lba01g00039:exon5:c.488dupC:p.A163fs,Lba01g00038:Lba01g00038:exon5:c.991dupG:p.S330fs,
Chr01	534495	534495	-	GTT	Insertion	exonic	Lba01g00039	stopgain	Lba01g00039:Lba01g00039:exon5:c.463_464insAAC:p.F155delinsX,
Chr01	534981	534981	-	A	Insertion	exonic	Lba01g00039	frameshift insertion	Lba01g00039:Lba01g00039:exon4:c.448dupT:p.Y150fs,
Chr01	535032	535032	-	T	Insertion	exonic	Lba01g00039	frameshift insertion	Lba01g00039:Lba01g00039:exon4:c.397dupA:p.M133fs,
Chr01	535062	535062	-	CTATT	Insertion	exonic	Lba01g00039	stopgain	Lba01g00039:Lba01g00039:exon4:c.367_368insAATAG:p.V123_V124delinsEX,
Chr01	536556	536556	-	AT	Insertion	exonic	Lba01g00039	frameshift insertion	Lba01g00039:Lba01g00039:exon1:c.111_112insAT:p.L38fs,
Chr01	536558	536559	TG	-	Deletion	exonic	Lba01g00039	frameshift deletion	Lba01g00039:Lba01g00039:exon1:c.109_110del:p.H37fs,
Chr01	536650	536650	-	T	Insertion	exonic	Lba01g00039	frameshift insertion	Lba01g00039:Lba01g00039:exon1:c.17dupA:p.N6fs,
Chr01	546458	546461	CAGC	-	Deletion	exonic	Lba01g00040	frameshift deletion	Lba01g00040:Lba01g00040:exon3:c.169_172del:p.A57fs,
Chr01	550228	550232	CGGAT	-	Deletion	exonic	Lba01g00040	frameshift deletion	Lba01g00040:Lba01g00040:exon1:c.85_89del:p.I29fs,
Chr01	578608	578622	ATATCAGGTATCCGG	-	Deletion	exonic	Lba01g00041	nonframeshift deletion	Lba01g00041:Lba01g00041:exon8:c.658_669del:p.220_223del,
Chr01	578794	578803	TACTGAAGGG	-	Deletion	exonic	Lba01g00041	frameshift deletion	Lba01g00041:Lba01g00041:exon7:c.596_605del:p.T199fs,
Chr01	580944	580947	CAGC	-	Deletion	exonic	Lba01g00041	frameshift deletion	Lba01g00041:Lba01g00041:exon6:c.445_448del:p.A149fs,
Chr01	591731	591731	C	-	Deletion	exonic	Lba01g00042	frameshift deletion	Lba01g00042:Lba01g00042:exon4:c.846delC:p.D282fs,
Chr01	592188	592188	-	T	Insertion	exonic	Lba01g00042	frameshift insertion	Lba01g00042:Lba01g00042:exon5:c.1135dupT:p.E378fs,
Chr01	607322	607322	C	-	Deletion	exonic	Lba01g00044	frameshift deletion	Lba01g00044:Lba01g00044:exon1:c.76delC:p.P26fs,
Chr01	614125	614125	-	GC	Insertion	exonic	Lba01g00045	frameshift insertion	Lba01g00045:Lba01g00045:exon3:c.1306_1307insGC:p.F436fs,
Chr01	614126	614126	-	GAG	Insertion	exonic	Lba01g00045	nonframeshift insertion	Lba01g00045:Lba01g00045:exon3:c.1305_1306insCTC:p.F436delinsLF,
Chr01	614498	614498	A	-	Deletion	exonic	Lba01g00045	frameshift deletion	Lba01g00045:Lba01g00045:exon2:c.1095delT:p.F365fs,
Chr01	616009	616009	T	-	Deletion	exonic	Lba01g00045	frameshift deletion	Lba01g00045:Lba01g00045:exon1:c.159delA:p.K53fs,
Chr01	616014	616014	-	G	Insertion	exonic	Lba01g00045	frameshift insertion	Lba01g00045:Lba01g00045:exon1:c.153_154insC:p.T52fs,
Chr01	616020	616020	-	G	Insertion	exonic	Lba01g00045	frameshift insertion	Lba01g00045:Lba01g00045:exon1:c.147dupC:p.T50fs,
Chr01	616027	616027	-	GG	Insertion	exonic	Lba01g00045	frameshift insertion	Lba01g00045:Lba01g00045:exon1:c.140_141insCC:p.T47fs,
Chr01	616030	616030	-	TTA	Insertion	exonic	Lba01g00045	nonframeshift insertion	Lba01g00045:Lba01g00045:exon1:c.137_138insTAA:p.P46delinsPK,
Chr01	669751	669751	-	CTGGTG	Insertion	exonic	Lba01g00049	nonframeshift insertion	Lba01g00049:Lba01g00049:exon4:c.1039_1040insCACCAG:p.E347delinsAPE,
Chr01	682411	682428	AATTGCCGGAATAGGAGT	-	Deletion	exonic	Lba01g00050	nonframeshift deletion	Lba01g00050:Lba01g00050:exon2:c.340_357del:p.114_119del,
Chr01	683103	683103	-	TGGACG	Insertion	exonic	Lba01g00050	nonframeshift insertion	Lba01g00050:Lba01g00050:exon1:c.247_248insCCA:p.Y83delinsSN,
Chr01	683103	683103	-	TGAACG	Insertion	exonic	Lba01g00050	nonframeshift insertion	Lba01g00050:Lba01g00050:exon1:c.247_248insCCA:p.Y83delinsSN,
Chr01	683103	683103	-	TGG	Insertion	exonic	Lba01g00050	nonframeshift insertion	Lba01g00050:Lba01g00050:exon1:c.247_248insCCA:p.Y83delinsSN,
Chr01	683113	683145	TCGCCGGAGAAACGGCAGGTTTCTTCGGAGTTT	-	Deletion	exonic	Lba01g00050	nonframeshift deletion	Lba01g00050:Lba01g00050:exon1:c.206_238del:p.69_80del,
Chr01	683294	683302	GCCATTGGA	-	Deletion	exonic	Lba01g00050	nonframeshift deletion	Lba01g00050:Lba01g00050:exon1:c.49_57del:p.17_19del,
Chr01	688352	688352	C	-	Deletion	exonic	Lba01g00051	frameshift deletion	Lba01g00051:Lba01g00051:exon1:c.2192delG:p.G731fs,
Chr01	695578	695578	-	TTCTTC	Insertion	exonic	Lba01g00052	nonframeshift insertion	Lba01g00052:Lba01g00052:exon8:c.908_909insGAAGAAGAA:p.K303delinsKKKK,
Chr01	695578	695578	-	TTCTTCTTC	Insertion	exonic	Lba01g00052	nonframeshift insertion	Lba01g00052:Lba01g00052:exon8:c.908_909insGAAGAAGAA:p.K303delinsKKKK,
Chr01	696863	696863	-	A	Insertion	exonic	Lba01g00052	frameshift insertion	Lba01g00052:Lba01g00052:exon5:c.599dupT:p.L200fs,
Chr01	728318	728329	TTTTCTTCTTCG	-	Deletion	exonic	Lba01g00053	nonframeshift deletion	Lba01g00053:Lba01g00053:exon1:c.444_455del:p.148_152del,
Chr01	728436	728436	-	TTC	Insertion	exonic	Lba01g00053	nonframeshift insertion	Lba01g00053:Lba01g00053:exon1:c.336_337insGAA:p.I113delinsEI,
Chr01	733235	733235	-	GAATCTCTAAAG	Insertion	exonic	Lba01g00054	nonframeshift insertion	Lba01g00054:Lba01g00054:exon1:c.78_79insGAATCTCTAAAG:p.K26delinsKESLK,
Chr01	733264	733264	-	AAAAGATCAAATTCCAGG	Insertion	exonic	Lba01g00054	nonframeshift insertion	Lba01g00054:Lba01g00054:exon1:c.107_108insAAAAGATGAAATTCCAGC:p.I36delinsIKDEIPA,
Chr01	733264	733264	-	AAAAGATGAAATTCCAGC	Insertion	exonic	Lba01g00054	nonframeshift insertion	Lba01g00054:Lba01g00054:exon1:c.107_108insAAAAGATGAAATTCCAGC:p.I36delinsIKDEIPA,
Chr01	749232	749232	-	AG	Insertion	exonic	Lba01g00055	frameshift insertion	Lba01g00055:Lba01g00055:exon2:c.187_188insCT:p.V63fs,
Chr01	749241	749241	-	CAATTTCTT	Insertion	exonic	Lba01g00055,Lba01g00056	nonframeshift insertion	Lba01g00056:Lba01g00056:exon1:c.4_5insCAATTTCTT:p.A2delinsAISS,Lba01g00055:Lba01g00055:exon2:c.178_179insAAGAAATTG:p.A60delinsEEIA,
Chr01	753763	753763	G	-	Deletion	exonic	Lba01g00056	frameshift deletion	Lba01g00056:Lba01g00056:exon3:c.299delG:p.W100fs,
Chr01	754022	754023	CA	-	Deletion	exonic	Lba01g00056	frameshift deletion	Lba01g00056:Lba01g00056:exon3:c.558_559del:p.V186fs,
Chr01	759325	759325	A	-	Deletion	exonic	Lba01g00057	frameshift deletion	Lba01g00057:Lba01g00057:exon1:c.985delA:p.R329fs,
Chr01	759339	759341	GAA	-	Deletion	exonic	Lba01g00057	nonframeshift deletion	Lba01g00057:Lba01g00057:exon1:c.999_1001del:p.333_334del,
Chr01	759343	759343	-	GGA	Insertion	exonic	Lba01g00057	nonframeshift insertion	Lba01g00057:Lba01g00057:exon1:c.1003_1004insGGA:p.E335delinsGK,
Chr01	759384	759384	G	-	Deletion	exonic	Lba01g00057	frameshift deletion	Lba01g00057:Lba01g00057:exon1:c.1044delG:p.M348fs,
Chr01	760042	760042	-	AT	Insertion	exonic	Lba01g00057	frameshift insertion	Lba01g00057:Lba01g00057:exon2:c.1138_1139insAT:p.S380fs,
Chr01	760213	760213	A	-	Deletion	exonic	Lba01g00057	frameshift deletion	Lba01g00057:Lba01g00057:exon3:c.1255delA:p.R419fs,
Chr01	760231	760231	-	A	Insertion	exonic	Lba01g00057	frameshift insertion	Lba01g00057:Lba01g00057:exon3:c.1274dupA:p.E425fs,
Chr01	760269	760273	TATGG	-	Deletion	exonic	Lba01g00057	frameshift deletion	Lba01g00057:Lba01g00057:exon3:c.1311_1315del:p.T437fs,
Chr01	784032	784032	A	-	Deletion	exonic	Lba01g00058	frameshift deletion	Lba01g00058:Lba01g00058:exon2:c.747delA:p.V249fs,
Chr01	828167	828169	GAG	-	Deletion	exonic	Lba01g00060	nonframeshift deletion	Lba01g00060:Lba01g00060:exon7:c.1039_1041del:p.347_347del,
Chr01	836432	836435	AGAA	-	Deletion	exonic	Lba01g00061	frameshift deletion	Lba01g00061:Lba01g00061:exon12:c.1610_1613del:p.F537fs,
Chr01	847444	847450	TTAAATG	-	Deletion	exonic	Lba01g00062	frameshift deletion	Lba01g00062:Lba01g00062:exon1:c.802_808del:p.H268fs,
Chr01	855356	855356	-	GATTGGGGTTCTTGTGGGTAA	Insertion	exonic	Lba01g00063	nonframeshift insertion	Lba01g00063:Lba01g00063:exon6:c.929_930insTTACCCACAAGAACCCCAATC:p.S310delinsSYPQEPQS,
Chr01	855377	855377	-	GATTGG	Insertion	exonic	Lba01g00063	nonframeshift insertion	Lba01g00063:Lba01g00063:exon6:c.908_909insCCAATC:p.P303delinsPQS,
Chr01	855378	855378	-	ATTGGGGTTCTT	Insertion	exonic	Lba01g00063	nonframeshift insertion	Lba01g00063:Lba01g00063:exon6:c.907_908insAAGAACCCCAAT:p.P303delinsQEPQS,
Chr01	860045	860045	-	A	Insertion	exonic	Lba01g00063	frameshift insertion	Lba01g00063:Lba01g00063:exon1:c.90dupT:p.G31fs,
Chr01	860109	860109	-	CTTAAC	Insertion	exonic	Lba01g00063	nonframeshift insertion	Lba01g00063:Lba01g00063:exon1:c.26_27insGTTAAG:p.S9delinsSLS,
Chr01	860126	860126	-	CTTATAAGTACTTATGAGC	Insertion	exonic	Lba01g00063	stopgain	Lba01g00063:Lba01g00063:exon1:c.9_10insGCTCATAAGTACTTATAAG:p.P4_I5delinsAHKYLX,
Chr01	888217	888217	T	-	Deletion	exonic	Lba01g00065	frameshift deletion	Lba01g00065:Lba01g00065:exon1:c.96delA:p.K32fs,
Chr01	914806	914813	ATCCATGG	-	Deletion	exonic	Lba01g00066	frameshift deletion	Lba01g00066:Lba01g00066:exon5:c.453_460del:p.E151fs,
Chr01	915296	915296	G	-	Deletion	exonic	Lba01g00066	frameshift deletion	Lba01g00066:Lba01g00066:exon5:c.943delG:p.G315fs,
Chr01	922359	922359	G	-	Deletion	exonic	Lba01g00067	frameshift deletion	Lba01g00067:Lba01g00067:exon8:c.1069delC:p.H357fs,
Chr01	925226	925227	TT	-	Deletion	exonic	Lba01g00067	frameshift deletion	Lba01g00067:Lba01g00067:exon5:c.599_600del:p.K200fs,
Chr01	933613	933627	CGCCGCCGCCGCCGC	-	Deletion	exonic	Lba01g00067	nonframeshift deletion	Lba01g00067:Lba01g00067:exon1:c.53_67del:p.18_23del,
Chr01	933628	933628	-	,*	Insertion	exonic	Lba01g00067	nonframeshift insertion	Lba01g00067:Lba01g00067:exon1:c.51_52insTTA:p.G18delinsLG,
Chr01	933628	933628	-	TAA	Insertion	exonic	Lba01g00067	nonframeshift insertion	Lba01g00067:Lba01g00067:exon1:c.51_52insTTA:p.G18delinsLG,
Chr01	937180	937180	-	C	Insertion	exonic	Lba01g00068	frameshift insertion	Lba01g00068:Lba01g00068:exon1:c.64_65insG:p.I22fs,
Chr01	951867	951878	CATTCACTTCGT	-	Deletion	exonic	Lba01g00070	nonframeshift deletion	Lba01g00070:Lba01g00070:exon3:c.898_909del:p.300_303del,
Chr01	953297	953297	-	GAGGAA	Insertion	exonic	Lba01g00070	nonframeshift insertion	Lba01g00070:Lba01g00070:exon4:c.2064_2065insGAGGAA:p.D688delinsDEE,
Chr01	995378	995383	ACCCAT	-	Deletion	exonic	Lba01g00073	nonframeshift deletion	Lba01g00073:Lba01g00073:exon1:c.63_68del:p.21_23del,
Chr01	995429	995431	TAC	-	Deletion	exonic	Lba01g00073	nonframeshift deletion	Lba01g00073:Lba01g00073:exon1:c.114_116del:p.38_39del,
Chr01	995441	995443	TAA	-	Deletion	exonic	Lba01g00073	nonframeshift deletion	Lba01g00073:Lba01g00073:exon1:c.126_128del:p.42_43del,
Chr01	1001008	1001008	-	TAATAA	Insertion	exonic	Lba01g00074	nonframeshift insertion	Lba01g00074:Lba01g00074:exon2:c.146_147insTAA:p.C49delinsCN,
Chr01	1001008	1001008	-	TAA	Insertion	exonic	Lba01g00074	nonframeshift insertion	Lba01g00074:Lba01g00074:exon2:c.146_147insTAA:p.C49delinsCN,
Chr01	1001593	1001593	-	C	Insertion	exonic	Lba01g00075	frameshift insertion	Lba01g00075:Lba01g00075:exon1:c.215dupG:p.S72fs,
Chr01	1023106	1023106	T	-	Deletion	exonic	Lba01g00077	frameshift deletion	Lba01g00077:Lba01g00077:exon2:c.229delT:p.S77fs,
Chr01	1024663	1024664	TG	-	Deletion	exonic	Lba01g00077	frameshift deletion	Lba01g00077:Lba01g00077:exon3:c.898_899del:p.C300fs,
Chr01	1026003	1026003	-	CCTCTTAGT	Insertion	exonic	Lba01g00077	stopgain	Lba01g00077:Lba01g00077:exon5:c.1297_1298insCCTCTTAGT:p.A433delinsASX,
Chr01	1057005	1057005	-	AGG	Insertion	exonic	Lba01g00079	nonframeshift insertion	Lba01g00079:Lba01g00079:exon1:c.1571_1572insAGG:p.Q524delinsQG,
Chr01	1063261	1063263	GAT	-	Deletion	exonic	Lba01g00080	nonframeshift deletion	Lba01g00080:Lba01g00080:exon3:c.553_555del:p.185_185del,
Chr01	1064304	1064304	C	-	Deletion	exonic	Lba01g00081	frameshift deletion	Lba01g00081:Lba01g00081:exon8:c.2032delG:p.D678fs,
Chr01	1067344	1067344	A	-	Deletion	exonic	Lba01g00081	frameshift deletion	Lba01g00081:Lba01g00081:exon5:c.732delT:p.A244fs,
Chr01	1067347	1067347	A	-	Deletion	exonic	Lba01g00081	frameshift deletion	Lba01g00081:Lba01g00081:exon5:c.729delT:p.N243fs,
Chr01	1067349	1067352	TTCG	-	Deletion	exonic	Lba01g00081	frameshift deletion	Lba01g00081:Lba01g00081:exon5:c.724_727del:p.R242fs,
Chr01	1068571	1068571	G	-	Deletion	exonic	Lba01g00081	frameshift deletion	Lba01g00081:Lba01g00081:exon3:c.426delC:p.T142fs,
Chr01	1091081	1091081	-	G	Insertion	exonic	Lba01g00083	frameshift insertion	Lba01g00083:Lba01g00083:exon1:c.84dupG:p.L28fs,
Chr01	1102629	1102633	CAGGT	-	Deletion	exonic	Lba01g00084	nonframeshift deletion	Lba01g00084:Lba01g00084:exon5:c.636_638del:p.212_213del,
Chr01	1131513	1131513	-	CAAAAT	Insertion	exonic	Lba01g00086	nonframeshift insertion	Lba01g00086:Lba01g00086:exon4:c.1095_1096insATTTTG:p.F366delinsILF,
Chr01	1131516	1131521	AAGGCT	-	Deletion	exonic	Lba01g00086	nonframeshift deletion	Lba01g00086:Lba01g00086:exon4:c.1088_1093del:p.363_365del,
Chr01	1131794	1131797	CCAA	-	Deletion	exonic	Lba01g00086	frameshift deletion	Lba01g00086:Lba01g00086:exon3:c.1066_1069del:p.L356fs,
Chr01	1131797	1131797	-	GTGG	Insertion	exonic	Lba01g00086	frameshift insertion	Lba01g00086:Lba01g00086:exon3:c.1065_1066insCCAC:p.L356fs,
Chr01	1145073	1145073	G	-	Deletion	exonic	Lba01g00087	frameshift deletion	Lba01g00087:Lba01g00087:exon2:c.409delG:p.G137fs,
Chr01	1188226	1188226	T	-	Deletion	exonic	Lba01g00091	frameshift deletion	Lba01g00091:Lba01g00091:exon9:c.903delT:p.D301fs,
Chr01	1191832	1191832	-	AT	Insertion	exonic	Lba01g00092	frameshift insertion	Lba01g00092:Lba01g00092:exon2:c.252_253insAT:p.Y85fs,
Chr01	1199517	1199517	C	-	Deletion	exonic	Lba01g00093	frameshift deletion	Lba01g00093:Lba01g00093:exon3:c.790delG:p.E264fs,
Chr01	1224656	1224657	TG	-	Deletion	exonic	Lba01g00096	frameshift deletion	Lba01g00096:Lba01g00096:exon1:c.4_5del:p.H2fs,
Chr01	1224659	1224697	ATATGTATGCGGCCCTAAATTTATCCTTTTTTTATTTTG	-	Deletion	exonic	Lba01g00096	frameshift deletion	Lba01g00096:Lba01g00096:wholegene,
Chr01	1227633	1227633	-	AG	Insertion	exonic	Lba01g00097	frameshift insertion	Lba01g00097:Lba01g00097:exon4:c.913_914insCT:p.C305fs,
Chr01	1227647	1227650	AAAA	-	Deletion	exonic	Lba01g00097	frameshift deletion	Lba01g00097:Lba01g00097:exon4:c.897_900del:p.N299fs,
Chr01	1227652	1227664	TAGGCAAATCACA	-	Deletion	exonic	Lba01g00097	frameshift deletion	Lba01g00097:Lba01g00097:exon4:c.883_895del:p.C295fs,
Chr01	1227655	1227659	GCAAA	-	Deletion	exonic	Lba01g00097	frameshift deletion	Lba01g00097:Lba01g00097:exon4:c.888_892del:p.D296fs,
Chr01	1227655	1227659	GCAAA	-	Deletion	exonic	Lba01g00097	frameshift deletion	Lba01g00097:Lba01g00097:exon4:c.888_892del:p.D296fs,
Chr01	1227657	1227657	-	TTT	Insertion	exonic	Lba01g00097	stopgain	Lba01g00097:Lba01g00097:exon4:c.889_890insAAA:p.L297delinsX,
Chr01	1227661	1227673	CACAAAGAAAGCC	-	Deletion	exonic	Lba01g00097	frameshift deletion	Lba01g00097:Lba01g00097:exon4:c.874_886del:p.G292fs,
Chr01	1227661	1227673	CACAAAGAAAGCC	-	Deletion	exonic	Lba01g00097	frameshift deletion	Lba01g00097:Lba01g00097:exon4:c.874_886del:p.G292fs,
Chr01	1227666	1227669	AGAA	-	Deletion	exonic	Lba01g00097	frameshift deletion	Lba01g00097:Lba01g00097:exon4:c.878_881del:p.F293fs,
Chr01	1227668	1227687	AAAGCCTTGCAAACCAATTT	-	Deletion	exonic	Lba01g00097	frameshift deletion	Lba01g00097:Lba01g00097:exon4:c.860_879del:p.E287fs,
Chr01	1227678	1227679	AA	-	Deletion	exonic	Lba01g00097	frameshift deletion	Lba01g00097:Lba01g00097:exon4:c.868_869del:p.L290fs,
Chr01	1227678	1227679	AA	-	Deletion	exonic	Lba01g00097	frameshift deletion	Lba01g00097:Lba01g00097:exon4:c.868_869del:p.L290fs,
Chr01	1227682	1227684	CAA	-	Deletion	exonic	Lba01g00097	nonframeshift deletion	Lba01g00097:Lba01g00097:exon4:c.863_865del:p.288_289del,
Chr01	1227682	1227683	CA	-	Deletion	exonic	Lba01g00097	nonframeshift deletion	Lba01g00097:Lba01g00097:exon4:c.863_865del:p.288_289del,
Chr01	1227682	1227684	CAA	-	Deletion	exonic	Lba01g00097	nonframeshift deletion	Lba01g00097:Lba01g00097:exon4:c.863_865del:p.288_289del,
Chr01	1227686	1227690	TTCCA	-	Deletion	exonic	Lba01g00097	frameshift deletion	Lba01g00097:Lba01g00097:exon4:c.857_861del:p.V286fs,
Chr01	1227686	1227690	TTCCA	-	Deletion	exonic	Lba01g00097	frameshift deletion	Lba01g00097:Lba01g00097:exon4:c.857_861del:p.V286fs,
Chr01	1227693	1227697	TTCTC	-	Deletion	exonic	Lba01g00097	frameshift deletion	Lba01g00097:Lba01g00097:exon4:c.850_854del:p.E284fs,
Chr01	1227707	1227707	-	CAAAATATATATAAG	Insertion	exonic	Lba01g00097	nonframeshift insertion	Lba01g00097:Lba01g00097:exon4:c.839_840insCTTATATATATTTTG:p.Y280delinsYLYIFC,
Chr01	1227694	1227695	TC	-	Deletion	exonic	Lba01g00097	frameshift deletion	Lba01g00097:Lba01g00097:exon4:c.852_853del:p.E284fs,
Chr01	1227697	1227699	CCA	-	Deletion	exonic	Lba01g00097	nonframeshift deletion	Lba01g00097:Lba01g00097:exon4:c.848_850del:p.283_284del,
Chr01	1227697	1227699	CCA	-	Deletion	exonic	Lba01g00097	nonframeshift deletion	Lba01g00097:Lba01g00097:exon4:c.848_850del:p.283_284del,
Chr01	1227700	1227708	TTCTTGGGT	-	Deletion	exonic	Lba01g00097	nonframeshift deletion	Lba01g00097:Lba01g00097:exon4:c.839_847del:p.280_283del,
Chr01	1227702	1227702	-	AAG	Insertion	exonic	Lba01g00097	stopgain	Lba01g00097:Lba01g00097:exon4:c.844_845insCTT:p.R282delinsTX,
Chr01	1227706	1227708	GGT	-	Deletion	exonic	Lba01g00097	nonframeshift deletion	Lba01g00097:Lba01g00097:exon4:c.839_841del:p.280_281del,
Chr01	1227706	1227708	GGT	-	Deletion	exonic	Lba01g00097	nonframeshift deletion	Lba01g00097:Lba01g00097:exon4:c.839_841del:p.280_281del,
Chr01	1227714	1227714	-	A	Insertion	exonic	Lba01g00097	frameshift insertion	Lba01g00097:Lba01g00097:exon4:c.832_833insT:p.D278fs,
Chr01	1227717	1227717	T	-	Deletion	exonic	Lba01g00097	frameshift deletion	Lba01g00097:Lba01g00097:exon4:c.830delA:p.N277fs,
Chr01	1227722	1227730	GAGAACAAA	-	Deletion	exonic	Lba01g00097	nonframeshift deletion	Lba01g00097:Lba01g00097:exon4:c.817_825del:p.273_275del,
Chr01	1227733	1227739	CAGTCCC	-	Deletion	exonic	Lba01g00097	frameshift deletion	Lba01g00097:Lba01g00097:exon4:c.808_814del:p.G270fs,
Chr01	1227733	1227733	-	G	Insertion	exonic	Lba01g00097	frameshift insertion	Lba01g00097:Lba01g00097:exon4:c.813_814insC:p.E272fs,
Chr01	1227734	1227739	AGTCCC	-	Deletion	exonic	Lba01g00097	nonframeshift deletion	Lba01g00097:Lba01g00097:exon4:c.808_813del:p.270_271del,
Chr01	1227753	1227806	TGACGATCAACAACTGCACCATTGCAGATATCAATTGCGTAGAACTACACAAGA	-	Deletion	exonic	Lba01g00097	frameshift deletion	Lba01g00097:Lba01g00097:exon4:c.790_794del:p.R264fs,
Chr01	1227753	1227757	TGACG	-	Deletion	exonic	Lba01g00097	frameshift deletion	Lba01g00097:Lba01g00097:exon4:c.790_794del:p.R264fs,
Chr01	1230652	1230652	-	AAACGAAGCAACA	Insertion	exonic	Lba01g00097	frameshift insertion	Lba01g00097:Lba01g00097:exon3:c.716_717insTGTTGCTTCGTTT:p.E239fs,
Chr01	1230653	1230653	-	CACA	Insertion	exonic	Lba01g00097	stopgain	Lba01g00097:Lba01g00097:exon3:c.715_716insTGTG:p.E239_I240delinsVX,
Chr01	1230654	1230654	-	ACACATCCAAAATAAACACACAAATCCATATGCAAAGCT	Insertion	exonic	Lba01g00097	frameshift insertion	Lba01g00097:Lba01g00097:exon3:c.714_715insATGGATTTGTGTGTTTATTTTGGATGTGT:p.E239fs,
Chr01	1230654	1230654	-	ACACATCCAAA	Insertion	exonic	Lba01g00097	frameshift insertion	Lba01g00097:Lba01g00097:exon3:c.714_715insATGGATTTGTGTGTTTATTTTGGATGTGT:p.E239fs,
Chr01	1230654	1230654	-	ACACAACCAAA	Insertion	exonic	Lba01g00097	frameshift insertion	Lba01g00097:Lba01g00097:exon3:c.714_715insATGGATTTGTGTGTTTATTTTGGATGTGT:p.E239fs,
Chr01	1230654	1230654	-	ACACATCCAAAATAAACACACAA	Insertion	exonic	Lba01g00097	frameshift insertion	Lba01g00097:Lba01g00097:exon3:c.714_715insATGGATTTGTGTGTTTATTTTGGATGTGT:p.E239fs,
Chr01	1230654	1230654	-	ACACATCCAAAATAAACACACAAATCCAT	Insertion	exonic	Lba01g00097	frameshift insertion	Lba01g00097:Lba01g00097:exon3:c.714_715insATGGATTTGTGTGTTTATTTTGGATGTGT:p.E239fs,
Chr01	1230657	1230657	-	AAC	Insertion	exonic	Lba01g00097	frameshift insertion	Lba01g00097:Lba01g00097:exon3:c.711_712insGTGTT:p.Y238fs,
Chr01	1230657	1230657	-	AACAC	Insertion	exonic	Lba01g00097	frameshift insertion	Lba01g00097:Lba01g00097:exon3:c.711_712insGTGTT:p.Y238fs,
Chr01	1233689	1233689	T	-	Deletion	exonic	Lba01g00097	frameshift deletion	Lba01g00097:Lba01g00097:exon1:c.542delA:p.K181fs,
Chr01	1270105	1270105	C	-	Deletion	exonic	Lba01g00101	frameshift deletion	Lba01g00101:Lba01g00101:exon1:c.117delC:p.Y39fs,
Chr01	1286914	1286914	-	TTCTCTGTTATCAATCTATATTACGAAACATCAACTTAGCAATA	Insertion	exonic	Lba01g00103	frameshift insertion	Lba01g00103:Lba01g00103:exon1:c.391_392insTTCTCTGTTATCAATCTATATTACGAAACATCAACTTAGCAATA:p.L131fs,
Chr01	1286916	1286916	-	CTCTG	Insertion	exonic	Lba01g00103	nonframeshift insertion	Lba01g00103:Lba01g00103:exon1:c.393_394insCTCTGTTATCAATCTATA:p.L131delinsLLCYQSI,
Chr01	1286916	1286916	-	C	Insertion	exonic	Lba01g00103	nonframeshift insertion	Lba01g00103:Lba01g00103:exon1:c.393_394insCTCTGTTATCAATCTATA:p.L131delinsLLCYQSI,
Chr01	1286916	1286916	-	CTCTGTTATCAATCTATA	Insertion	exonic	Lba01g00103	nonframeshift insertion	Lba01g00103:Lba01g00103:exon1:c.393_394insCTCTGTTATCAATCTATA:p.L131delinsLLCYQSI,
Chr01	1286919	1286919	-	TGTTATCAATCTATATT	Insertion	exonic	Lba01g00103	frameshift insertion	Lba01g00103:Lba01g00103:exon1:c.396_397insTGTTATCAATCTATATTACGAAACATCAACTTAGCAAT:p.F132fs,
Chr01	1286919	1286919	-	TGTTATCAATCTATATTACGAAACATCAACTTAGCAAT	Insertion	exonic	Lba01g00103	frameshift insertion	Lba01g00103:Lba01g00103:exon1:c.396_397insTGTTATCAATCTATATTACGAAACATCAACTTAGCAAT:p.F132fs,
Chr01	1286920	1286920	-	ATCTATATT	Insertion	exonic	Lba01g00103	nonframeshift insertion	Lba01g00103:Lba01g00103:exon1:c.397_398insATCTATATT:p.N133delinsNLYY,
Chr01	1287247	1287247	-	ATTATCTCGTAAAATCCACA	Insertion	exonic	Lba01g00103	stoploss	Lba01g00103:Lba01g00103:exon1:c.724_725insATTATCTCGTAAAATCCACA:p.X242delinsYYLVKST,
Chr01	1296956	1296956	-	A	Insertion	exonic	Lba01g00105	frameshift insertion	Lba01g00105:Lba01g00105:exon3:c.281dupT:p.F94fs,
Chr01	1296956	1296956	A	-	Deletion	exonic	Lba01g00105	frameshift deletion	Lba01g00105:Lba01g00105:exon3:c.282delT:p.F94fs,
Chr01	1297372	1297372	G	-	Deletion	exonic	Lba01g00105	frameshift deletion	Lba01g00105:Lba01g00105:exon2:c.198delC:p.A66fs,
Chr01	1312587	1312598	CTGCTCCCGCTT	-	Deletion	exonic	Lba01g00107	nonframeshift deletion	Lba01g00107:Lba01g00107:exon2:c.458_469del:p.153_157del,
Chr01	1312606	1312606	-	CCTTCT	Insertion	exonic	Lba01g00107	nonframeshift insertion	Lba01g00107:Lba01g00107:exon2:c.477_478insCCTTCT:p.P159delinsPPS,
Chr01	1312610	1312610	-	CTGCTTCCGCTC	Insertion	exonic	Lba01g00107	nonframeshift insertion	Lba01g00107:Lba01g00107:exon2:c.481_482insCCGCTC:p.S161delinsSAP,
Chr01	1312610	1312610	-	CCGCTC	Insertion	exonic	Lba01g00107	nonframeshift insertion	Lba01g00107:Lba01g00107:exon2:c.481_482insCCGCTC:p.S161delinsSAP,
Chr01	1314445	1314534	GTAAGGTGAATCCTTTTGAAGATCCTGCTAGTCCAGCCCCTCCACCTTCATCTGGCGGTCCACGTCCTCCTGCACCGGGGCCTCCTCCTC	-	Deletion	exonic	Lba01g00107	nonframeshift deletion	Lba01g00107:Lba01g00107:exon3:c.1163_1252del:p.388_418del,
Chr01	1318298	1318298	A	-	Deletion	exonic	Lba01g00107	frameshift deletion	Lba01g00107:Lba01g00107:exon6:c.2460delA:p.L820fs,
Chr01	1318340	1318340	-	AAT	Insertion	exonic	Lba01g00107	nonframeshift insertion	Lba01g00107:Lba01g00107:exon6:c.2502_2503insAAT:p.V834delinsVN,
Chr01	1320029	1320029	-	CCTGTCCATGTGGAACTGGCCATTTTGAAACCTGATGCAATT	Insertion	exonic	Lba01g00108	nonframeshift insertion	Lba01g00108:Lba01g00108:exon3:c.436_437insAATTGCATCAGGTTTCAAAATGGCCAGTTCCACATGGACAGG:p.G146delinsELHQVSKWPVPHGQG,
Chr01	1320036	1320036	-	ATGTGGAACTGGCCATTTTGAAA	Insertion	exonic	Lba01g00108	frameshift insertion	Lba01g00108:Lba01g00108:exon3:c.429_430insTTTCAAAATGGCCAGTTCCACAT:p.G144fs,
Chr01	1320045	1320045	A	-	Deletion	exonic	Lba01g00108	frameshift deletion	Lba01g00108:Lba01g00108:exon3:c.421delT:p.Y141fs,
Chr01	1320195	1320195	-	TTG	Insertion	exonic	Lba01g00108	nonframeshift insertion	Lba01g00108:Lba01g00108:exon2:c.337_338insCAA:p.R113delinsTR,
Chr01	1320240	1320240	-	ATGATAGCAC	Insertion	exonic	Lba01g00108	frameshift insertion	Lba01g00108:Lba01g00108:exon2:c.292_293insGTGCTATCAT:p.A98fs,
Chr01	1320242	1320242	-	CTGCCCG	Insertion	exonic	Lba01g00108	frameshift insertion	Lba01g00108:Lba01g00108:exon2:c.290_291insCGGGCAG:p.L97fs,
Chr01	1320247	1320247	-	CTCCTAGCCCAACT	Insertion	exonic	Lba01g00108	frameshift insertion	Lba01g00108:Lba01g00108:exon2:c.285_286insAGTTGGGCTAGGAG:p.D96fs,
Chr01	1320256	1320256	-	AT	Insertion	exonic	Lba01g00108	frameshift insertion	Lba01g00108:Lba01g00108:exon2:c.276_277insAT:p.V93fs,
Chr01	1320346	1320346	-	GT	Insertion	exonic	Lba01g00108	frameshift insertion	Lba01g00108:Lba01g00108:exon1:c.252_253insAC:p.F85fs,
Chr01	1320480	1320480	-	TTTGATACATGGGATAAGGATAATATTCTCAAGATAAAATTTGAGATTAACTTTGTTCCATATTTGGT	Insertion	exonic	Lba01g00108	frameshift insertion	Lba01g00108:Lba01g00108:exon1:c.118_119insACCAAATATGGAACAAAGTTAATCTCAAATTTTATCTTGAGATTATTATCCTTATCCCATGTATCAAA:p.T40fs,
Chr01	1320480	1320480	-	TTTGATACATGGGATAAGGATAATATTCTCAAGATAAAATTTGAAATTAACTTTATTCCATACTTGGT	Insertion	exonic	Lba01g00108	frameshift insertion	Lba01g00108:Lba01g00108:exon1:c.118_119insACCAAATATGGAACAAAGTTAATCTCAAATTTTATCTTGAGATTATTATCCTTATCCCATGTATCAAA:p.T40fs,
Chr01	1320480	1320480	-	TTTGATACATGGGATAAGGATAATAATCTCAAGATAAAATTTGAAATTAACTTTATTCCATACTTGGT	Insertion	exonic	Lba01g00108	frameshift insertion	Lba01g00108:Lba01g00108:exon1:c.118_119insACCAAATATGGAACAAAGTTAATCTCAAATTTTATCTTGAGATTATTATCCTTATCCCATGTATCAAA:p.T40fs,
Chr01	1320480	1320480	-	TTTGATACATGGGATAAGGATAATAATCTCAAGATAAAATTTGAGATTAACTTTGTTCCATATTTGGT	Insertion	exonic	Lba01g00108	frameshift insertion	Lba01g00108:Lba01g00108:exon1:c.118_119insACCAAATATGGAACAAAGTTAATCTCAAATTTTATCTTGAGATTATTATCCTTATCCCATGTATCAAA:p.T40fs,
Chr01	1320482	1320482	-	TGATAC	Insertion	exonic	Lba01g00108	frameshift insertion	Lba01g00108:Lba01g00108:exon1:c.116_117insTGAGAATATTATCCTTATCCCATGTATCA:p.L39fs,
Chr01	1320482	1320482	-	TGATACATGGGATA	Insertion	exonic	Lba01g00108	frameshift insertion	Lba01g00108:Lba01g00108:exon1:c.116_117insTGAGAATATTATCCTTATCCCATGTATCA:p.L39fs,
Chr01	1320482	1320482	-	TGATACATGGGATAAGGATAATATTCTCA	Insertion	exonic	Lba01g00108	frameshift insertion	Lba01g00108:Lba01g00108:exon1:c.116_117insTGAGAATATTATCCTTATCCCATGTATCA:p.L39fs,
Chr01	1320576	1320576	-	TAA	Insertion	exonic	Lba01g00108	nonframeshift insertion	Lba01g00108:Lba01g00108:exon1:c.22_23insTTA:p.T8delinsIT,
Chr01	1355429	1355429	-	AGT	Insertion	exonic	Lba01g00114	nonframeshift insertion	Lba01g00114:Lba01g00114:exon2:c.880_881insACT:p.C294delinsYC,
Chr01	1355701	1355701	-	TTG	Insertion	exonic	Lba01g00114	nonframeshift insertion	Lba01g00114:Lba01g00114:exon2:c.608_609insCAA:p.N203delinsNN,
Chr01	1355704	1355704	-	ACTGCATTT	Insertion	exonic	Lba01g00114	nonframeshift insertion	Lba01g00114:Lba01g00114:exon2:c.605_606insAAATGCAGT:p.Q202delinsQNAV,
Chr01	1363135	1363135	-	T	Insertion	exonic	Lba01g00115	frameshift insertion	Lba01g00115:Lba01g00115:exon3:c.1270dupT:p.T423fs,
Chr01	1379915	1379917	CCT	-	Deletion	exonic	Lba01g00116	nonframeshift deletion	Lba01g00116:Lba01g00116:exon1:c.234_236del:p.78_79del,
Chr01	1395330	1395330	C	-	Deletion	exonic	Lba01g00117	frameshift deletion	Lba01g00117:Lba01g00117:exon4:c.500delG:p.G167fs,
Chr01	1493409	1493409	-	T	Insertion	exonic	Lba01g00118	frameshift insertion	Lba01g00118:Lba01g00118:exon3:c.366dupT:p.C122fs,
Chr01	1573133	1573133	C	-	Deletion	exonic	Lba01g00120	frameshift deletion	Lba01g00120:Lba01g00120:exon12:c.2593delG:p.E865fs,
Chr01	1575290	1575290	C	-	Deletion	exonic	Lba01g00120	frameshift deletion	Lba01g00120:Lba01g00120:exon10:c.1562delG:p.G521fs,
Chr01	1618695	1618695	A	-	Deletion	exonic	Lba01g00121	frameshift deletion	Lba01g00121:Lba01g00121:exon2:c.1407delT:p.V469fs,
Chr01	1620863	1620863	T	-	Deletion	exonic	Lba01g00121	frameshift deletion	Lba01g00121:Lba01g00121:exon1:c.631delA:p.I211fs,
Chr01	1704326	1704326	C	-	Deletion	exonic	Lba01g00123	frameshift deletion	Lba01g00123:Lba01g00123:exon4:c.1072delG:p.E358fs,
Chr01	1708884	1708884	-	TCT	Insertion	exonic	Lba01g00123	nonframeshift insertion	Lba01g00123:Lba01g00123:exon1:c.98_99insAGA:p.D33delinsED,
Chr01	1715410	1715410	G	-	Deletion	exonic	Lba01g00124	frameshift deletion	Lba01g00124:Lba01g00124:exon4:c.836delC:p.P279fs,
Chr01	1890850	1890850	T	-	Deletion	exonic	Lba01g00125	frameshift deletion	Lba01g00125:Lba01g00125:exon22:c.3414delA:p.E1138fs,
Chr01	1891194	1891194	-	TT	Insertion	exonic	Lba01g00125	frameshift insertion	Lba01g00125:Lba01g00125:exon22:c.3069_3070insAA:p.G1024fs,
Chr01	1896393	1896395	TGC	-	Deletion	exonic	Lba01g00125	frameshift deletion	Lba01g00125:Lba01g00125:exon12:c.1680_1683del:p.Q560fs,
Chr01	1896393	1896411	TGCTGATGTGCTTACTTCT	-	Deletion	exonic	Lba01g00125	frameshift deletion	Lba01g00125:Lba01g00125:exon12:c.1680_1683del:p.Q560fs,
Chr01	1916498	1916498	T	-	Deletion	exonic	Lba01g00126	frameshift deletion	Lba01g00126:Lba01g00126:exon1:c.1delA:p.M1fs,
Chr01	1951782	1951782	C	-	Deletion	exonic	Lba01g00130	frameshift deletion	Lba01g00130:Lba01g00130:exon2:c.1894delG:p.A632fs,
Chr01	1968028	1968028	C	-	Deletion	exonic	Lba01g00132	frameshift deletion	Lba01g00132:Lba01g00132:exon3:c.830delG:p.G277fs,
Chr01	2038282	2038282	A	-	Deletion	exonic	Lba01g00135	frameshift deletion	Lba01g00135:Lba01g00135:exon3:c.234delA:p.G78fs,
Chr01	2082703	2082708	ATATAA	-	Deletion	exonic	Lba01g00137	nonframeshift deletion	Lba01g00137:Lba01g00137:exon1:c.206_211del:p.69_71del,
Chr01	2085305	2085311	CCGACCT	-	Deletion	exonic	Lba01g00137	frameshift deletion	Lba01g00137:Lba01g00137:exon3:c.1033_1039del:p.P345fs,
Chr01	2085522	2085523	TT	-	Deletion	exonic	Lba01g00137	frameshift deletion	Lba01g00137:Lba01g00137:exon3:c.1250_1251del:p.V417fs,
Chr01	2116273	2116292	AATTTCATCGCTTTATGCAC	-	Deletion	exonic	Lba01g00139	frameshift deletion	Lba01g00139:Lba01g00139:exon3:c.163_182del:p.V55fs,
Chr01	2116777	2116777	-	ATTTCAGA	Insertion	exonic	Lba01g00139	frameshift insertion	Lba01g00139:Lba01g00139:exon1:c.2_3insTCTGAAAT:p.M1fs,
Chr01	2116779	2116785	TACTGTT	-	Deletion	exonic	Lba01g00139	frameshift deletion	Lba01g00139:Lba01g00139:exon1:c.1delA:p.M1fs,
Chr01	2116917	2116917	-	GT	Insertion	exonic	Lba01g00140	frameshift insertion	Lba01g00140:Lba01g00140:exon2:c.293_294insAC:p.T98fs,
Chr01	2117050	2117050	-	C	Insertion	exonic	Lba01g00140	frameshift insertion	Lba01g00140:Lba01g00140:exon2:c.160dupG:p.A54fs,
Chr01	2117055	2117056	GG	-	Deletion	exonic	Lba01g00140	frameshift deletion	Lba01g00140:Lba01g00140:exon2:c.155_156del:p.S52fs,
Chr01	2117200	2117213	TTCAACCCTTTTGG	-	Deletion	exonic	Lba01g00140	frameshift deletion	Lba01g00140:Lba01g00140:exon1:c.17_30del:p.T6fs,
Chr01	2120230	2120256	ATCCATTATGGTATTGGGCTTGGGCTT	-	Deletion	exonic	Lba01g00141,Lba01g00142	nonframeshift deletion	Lba01g00141:Lba01g00141:exon1:c.496_522del:p.166_174del,Lba01g00142:Lba01g00142:exon1:c.40_66del:p.14_22del,
Chr01	2126462	2126463	GT	-	Deletion	exonic	Lba01g00143	frameshift deletion	Lba01g00143:Lba01g00143:exon1:c.631_632del:p.V211fs,
Chr01	2126468	2126469	CT	-	Deletion	exonic	Lba01g00143	frameshift deletion	Lba01g00143:Lba01g00143:exon1:c.637_638del:p.L213fs,
Chr01	2129108	2129108	-	CTACCTAAACTGCA	Insertion	exonic	Lba01g00143	frameshift insertion	Lba01g00143:Lba01g00143:exon2:c.1218_1219insCTACCTAAACTGCATCCCT:p.K406fs,
Chr01	2129108	2129108	-	CTACCTAAAC	Insertion	exonic	Lba01g00143	frameshift insertion	Lba01g00143:Lba01g00143:exon2:c.1218_1219insCTACCTAAACTGCATCCCT:p.K406fs,
Chr01	2129108	2129108	-	C	Insertion	exonic	Lba01g00143	frameshift insertion	Lba01g00143:Lba01g00143:exon2:c.1218_1219insCTACCTAAACTGCATCCCT:p.K406fs,
Chr01	2129108	2129108	-	CTACCTAAACTGCATCCC	Insertion	exonic	Lba01g00143	frameshift insertion	Lba01g00143:Lba01g00143:exon2:c.1218_1219insCTACCTAAACTGCATCCCT:p.K406fs,
Chr01	2129108	2129108	-	CTACCTAAACTGCATCCCT	Insertion	exonic	Lba01g00143	frameshift insertion	Lba01g00143:Lba01g00143:exon2:c.1218_1219insCTACCTAAACTGCATCCCT:p.K406fs,
Chr01	2129109	2129109	-	ACCTAAACTGCATCCCTTGGG	Insertion	exonic	Lba01g00143	nonframeshift insertion	Lba01g00143:Lba01g00143:exon2:c.1219_1220insACCTAAACTGCATCCCTTGGA:p.C407delinsYLNCIPWS,
Chr01	2129109	2129109	-	ACCTAAACTGCATCCCTTGGA	Insertion	exonic	Lba01g00143	nonframeshift insertion	Lba01g00143:Lba01g00143:exon2:c.1219_1220insACCTAAACTGCATCCCTTGGA:p.C407delinsYLNCIPWS,
Chr01	2129519	2129521	CAC	-	Deletion	exonic	Lba01g00143	nonframeshift deletion	Lba01g00143:Lba01g00143:exon3:c.1411_1413del:p.471_471del,
Chr01	2129521	2129522	CT	-	Deletion	exonic	Lba01g00143	frameshift deletion	Lba01g00143:Lba01g00143:exon3:c.1413_1414del:p.H471fs,
Chr01	2138767	2138768	CC	-	Deletion	exonic	Lba01g00144	frameshift deletion	Lba01g00144:Lba01g00144:exon1:c.11_12del:p.G4fs,
Chr01	2140072	2140072	-	TGGGGGAAGTATTG	Insertion	exonic	Lba01g00145	frameshift insertion	Lba01g00145:Lba01g00145:exon3:c.515_516insCAATACTTCCCCCA:p.N172fs,
Chr01	2151616	2151625	AGAGAGAAAG	-	Deletion	exonic	Lba01g00146	frameshift deletion	Lba01g00146:Lba01g00146:exon1:c.80_89del:p.S27fs,
Chr01	2151642	2151642	-	T	Insertion	exonic	Lba01g00146	frameshift insertion	Lba01g00146:Lba01g00146:exon1:c.62dupA:p.K21fs,
Chr01	2154917	2155071	CCAAAACTGCGCACACACACTTTCTTTTTCTTTTCTATTGGTGGAGGGGATGGTGGATATGGGAAGGAAAAATAGGCTAAGTTATAGTTGCATCAAGGCAAGTGAAATGGATACATACCAACTTCATCCAATGTCTCAGCAAGCTTTGCCCTTTC	-	Deletion	exonic	Lba01g00147	frameshift deletion	Lba01g00147:Lba01g00147:exon2:c.238_274del:p.E80fs,
Chr01	2158007	2158007	-	GAT	Insertion	exonic	Lba01g00147	nonframeshift insertion	Lba01g00147:Lba01g00147:exon1:c.32_33insATC:p.S11delinsSS,
Chr01	2168066	2168066	G	-	Deletion	exonic	Lba01g00148	frameshift deletion	Lba01g00148:Lba01g00148:exon8:c.923delC:p.P308fs,
Chr01	2173336	2173336	-	AAGTGGGT	Insertion	exonic	Lba01g00148	frameshift insertion	Lba01g00148:Lba01g00148:exon2:c.173_174insACCCACTT:p.L58fs,
Chr01	2173648	2173655	TGGTGGAT	-	Deletion	exonic	Lba01g00148	frameshift deletion	Lba01g00148:Lba01g00148:exon1:c.45_52del:p.L15fs,
Chr01	2173657	2173657	-	AA	Insertion	exonic	Lba01g00148	frameshift insertion	Lba01g00148:Lba01g00148:exon1:c.42_43insTT:p.L15fs,
Chr01	2178792	2178890	AGTTCATAGAACCTGATGCATGAGTAAGTTCAGATGAAACCGGAGTGGTTTGATTAAGTAATACATTGGTCCAATCAGACACGGGAGTGGGTCCCACGG	-	Deletion	exonic	Lba01g00149	nonframeshift deletion	Lba01g00149:Lba01g00149:exon4:c.812_910del:p.271_304del,
Chr01	2198667	2198667	A	-	Deletion	exonic	Lba01g00150	frameshift deletion	Lba01g00150:Lba01g00150:exon5:c.442delA:p.N148fs,
Chr01	2204982	2205049	AGGTAGAAGCTTGTGTTATTCTTGTTTTTTATGTGGTCATTTATCTTGAGTCGTTTCTTTCCATGGAC	-	Deletion	exonic	Lba01g00150	frameshift deletion	Lba01g00150:Lba01g00150:exon14:c.1558_1559del:p.S520fs,
Chr01	2210078	2210078	-	A	Insertion	exonic	Lba01g00152	stoploss	Lba01g00152:Lba01g00152:exon6:c.931dupT:p.X311delinsL,
Chr01	2210104	2210123	GCCATAACCCACCCAACTCG	-	Deletion	exonic	Lba01g00152	frameshift deletion	Lba01g00152:Lba01g00152:exon6:c.887_906del:p.A296fs,
Chr01	2210109	2210206	AACCCACCCAACTCGCCCATACTTGAGTGTGTGATATTTTAGAATGAGTCAAATATGGTCCAACCCATATTTCAGCCACTGCAAAATGGGCTACCTGC	-	Deletion	exonic	Lba01g00152	frameshift deletion	Lba01g00152:Lba01g00152:exon6:c.808_901del:p.V270fs,
Chr01	2214600	2214601	TA	-	Deletion	exonic	Lba01g00152	frameshift deletion	Lba01g00152:Lba01g00152:exon4:c.692_693del:p.I231fs,
Chr01	2214605	2214617	TATATTTTCTCTC	-	Deletion	exonic	Lba01g00152	frameshift deletion	Lba01g00152:Lba01g00152:exon4:c.676_688del:p.E226fs,
Chr01	2219369	2219369	A	-	Deletion	exonic	Lba01g00152	frameshift deletion	Lba01g00152:Lba01g00152:exon1:c.20delT:p.F7fs,
Chr01	2228499	2228507	GGAGGAGGA	-	Deletion	exonic	Lba01g00153	nonframeshift deletion	Lba01g00153:Lba01g00153:exon1:c.261_269del:p.87_90del,
Chr01	2228532	2228540	GGAGGAGGC	-	Deletion	exonic	Lba01g00153	nonframeshift deletion	Lba01g00153:Lba01g00153:exon1:c.228_236del:p.76_79del,
Chr01	2238075	2238075	-	AAGAACTAAT	Insertion	exonic	Lba01g00154	stopgain	Lba01g00154:Lba01g00154:exon7:c.1131_1132insAAGAACTAAT:p.T377_A378delinsTKNX,
Chr01	2238076	2238076	-	AGAACTAATGCGGACC	Insertion	exonic	Lba01g00154	stopgain	Lba01g00154:Lba01g00154:exon7:c.1132_1133insAGAACTAATGCGGACC:p.A378_Q379delinsENX,
Chr01	2238077	2238077	-	GG	Insertion	exonic	Lba01g00154	frameshift insertion	Lba01g00154:Lba01g00154:exon7:c.1133_1134insGGACCCACCAAAGG:p.A378fs,
Chr01	2238077	2238077	-	GGACCCACCAAAGG	Insertion	exonic	Lba01g00154	frameshift insertion	Lba01g00154:Lba01g00154:exon7:c.1133_1134insGGACCCACCAAAGG:p.A378fs,
Chr01	2240076	2240076	T	-	Deletion	exonic	Lba01g00155	frameshift deletion	Lba01g00155:Lba01g00155:exon8:c.857delA:p.K286fs,
Chr01	2244528	2244528	T	-	Deletion	exonic	Lba01g00155	frameshift deletion	Lba01g00155:Lba01g00155:exon3:c.267delA:p.A89fs,
Chr01	2284801	2284801	A	-	Deletion	exonic	Lba01g00156	frameshift deletion	Lba01g00156:Lba01g00156:exon2:c.347delA:p.Q116fs,
Chr01	2322869	2322869	A	-	Deletion	exonic	Lba01g00157	stoploss	Lba01g00157:Lba01g00157:exon2:c.982delT:p.X328,
Chr01	2323114	2323125	GGTGATGAAGAA	-	Deletion	exonic	Lba01g00157	nonframeshift deletion	Lba01g00157:Lba01g00157:exon2:c.726_737del:p.242_246del,
Chr01	2323454	2323456	GAG	-	Deletion	exonic	Lba01g00157	nonframeshift deletion	Lba01g00157:Lba01g00157:exon2:c.395_397del:p.132_133del,
Chr01	2323542	2323542	-	A	Insertion	exonic	Lba01g00157	frameshift insertion	Lba01g00157:Lba01g00157:exon2:c.308dupT:p.F103fs,
Chr01	2334638	2334640	GTC	-	Deletion	exonic	Lba01g00159	nonframeshift deletion	Lba01g00159:Lba01g00159:exon8:c.754_756del:p.252_252del,
Chr01	2340226	2340226	G	-	Deletion	exonic	Lba01g00160	frameshift deletion	Lba01g00160:Lba01g00160:exon1:c.123delC:p.A41fs,
Chr01	2344594	2344594	A	-	Deletion	exonic	Lba01g00161	frameshift deletion	Lba01g00161:Lba01g00161:exon7:c.1379delT:p.L460fs,
Chr01	2347655	2347655	T	-	Deletion	exonic	Lba01g00161	frameshift deletion	Lba01g00161:Lba01g00161:exon3:c.861delA:p.L287fs,
Chr01	2377432	2377432	-	ACCAAAAAACAGA	Insertion	exonic	Lba01g00162	frameshift insertion	Lba01g00162:Lba01g00162:exon11:c.2351_2352insTCTGTTTTTTGGT:p.A784fs,
Chr01	2394138	2394138	G	-	Deletion	exonic	Lba01g00162	frameshift deletion	Lba01g00162:Lba01g00162:exon5:c.1029delC:p.S343fs,
Chr01	2438790	2438790	A	-	Deletion	exonic	Lba01g00164	frameshift deletion	Lba01g00164:Lba01g00164:exon3:c.360delA:p.K120fs,
Chr01	2438790	2438790	-	A	Insertion	exonic	Lba01g00164	frameshift insertion	Lba01g00164:Lba01g00164:exon3:c.360dupA:p.K120fs,
Chr01	2438788	2438790	AAA	-	Deletion	exonic	Lba01g00164	nonframeshift deletion	Lba01g00164:Lba01g00164:exon3:c.358_360del:p.120_120del,
Chr01	2438848	2438848	A	-	Deletion	exonic	Lba01g00164	frameshift deletion	Lba01g00164:Lba01g00164:exon3:c.418delA:p.K140fs,
Chr01	2516796	2516796	G	-	Deletion	exonic	Lba01g00165	frameshift deletion	Lba01g00165:Lba01g00165:exon1:c.55delC:p.H19fs,
Chr01	2529845	2529845	T	-	Deletion	exonic	Lba01g00166	frameshift deletion	Lba01g00166:Lba01g00166:exon8:c.1458delA:p.E486fs,
Chr01	2529999	2529999	-	A	Insertion	exonic	Lba01g00166	frameshift insertion	Lba01g00166:Lba01g00166:exon8:c.1303dupT:p.S435fs,
Chr01	2575771	2575771	C	-	Deletion	exonic	Lba01g00167	frameshift deletion	Lba01g00167:Lba01g00167:exon1:c.30delG:p.K10fs,
Chr01	2575773	2575777	TTTTG	-	Deletion	exonic	Lba01g00167	frameshift deletion	Lba01g00167:Lba01g00167:exon1:c.24_28del:p.N8fs,
Chr01	2588613	2588613	-	GTGGTTATATTGAAGAGTTCATGAATAATTTGC	Insertion	exonic	Lba01g00168	nonframeshift insertion	Lba01g00168:Lba01g00168:exon1:c.256_257insGTGGTTATATTGAAGAGTTCATGAATAATTTGC:p.S86delinsSGYIEEFMNNLR,
Chr01	2588666	2588666	-	T	Insertion	exonic	Lba01g00168	frameshift insertion	Lba01g00168:Lba01g00168:exon1:c.310dupT:p.E103fs,
Chr01	2646826	2646837	GTGGAAGAAGCA	-	Deletion	exonic	Lba01g00172	nonframeshift deletion	Lba01g00172:Lba01g00172:exon15:c.1475_1486del:p.492_496del,
Chr01	2646890	2646890	A	-	Deletion	exonic	Lba01g00172	frameshift deletion	Lba01g00172:Lba01g00172:exon15:c.1539delA:p.S513fs,
Chr01	2689883	2689883	-	A	Insertion	exonic	Lba01g00174	frameshift insertion	Lba01g00174:Lba01g00174:exon5:c.1148dupA:p.X383delinsX,
Chr01	2691490	2691490	-	C	Insertion	exonic	Lba01g00175	frameshift insertion	Lba01g00175:Lba01g00175:exon3:c.654_655insG:p.Y219fs,
Chr01	2691514	2691514	-	T	Insertion	exonic	Lba01g00175	frameshift insertion	Lba01g00175:Lba01g00175:exon3:c.630dupA:p.F211fs,
Chr01	2692407	2692407	-	GATGAT	Insertion	exonic	Lba01g00175	nonframeshift insertion	Lba01g00175:Lba01g00175:exon2:c.500_501insATCATC:p.S167delinsSSS,
Chr01	2692405	2692407	GAT	-	Deletion	exonic	Lba01g00175	nonframeshift deletion	Lba01g00175:Lba01g00175:exon2:c.501_503del:p.167_168del,
Chr01	2693128	2693128	-	G	Insertion	exonic	Lba01g00175	frameshift insertion	Lba01g00175:Lba01g00175:exon1:c.407dupC:p.S136fs,
Chr01	2746418	2746420	TCG	-	Deletion	exonic	Lba01g00178	nonframeshift deletion	Lba01g00178:Lba01g00178:exon1:c.106_108del:p.36_36del,
Chr01	2915937	2915975	AATTCAAAAGAAGGATGGTAAAGACGACGTTTCGAATCC	-	Deletion	exonic	Lba01g00180	nonframeshift deletion	Lba01g00180:Lba01g00180:exon1:c.78_116del:p.26_39del,
Chr01	2915941	2915980	CAAAAGAAGGATGGTAAAGACGACGTTTCGAATCCGATTT	-	Deletion	exonic	Lba01g00180	frameshift deletion	Lba01g00180:Lba01g00180:exon1:c.82_121del:p.Q28fs,
Chr01	2916626	2916634	GTCTTGCAG	-	Deletion	exonic	Lba01g00180	nonframeshift deletion	Lba01g00180:Lba01g00180:exon1:c.767_775del:p.256_259del,
Chr01	2916659	2916659	G	-	Deletion	exonic	Lba01g00180	frameshift deletion	Lba01g00180:Lba01g00180:exon1:c.800delG:p.R267fs,
Chr01	2916745	2916745	A	-	Deletion	exonic	Lba01g00180	frameshift deletion	Lba01g00180:Lba01g00180:exon1:c.886delA:p.S296fs,
Chr01	2926541	2926541	C	-	Deletion	exonic	Lba01g00181	frameshift deletion	Lba01g00181:Lba01g00181:exon2:c.175delG:p.V59fs,
Chr01	2936981	2936981	T	-	Deletion	exonic	Lba01g00182	frameshift deletion	Lba01g00182:Lba01g00182:exon1:c.1delA:p.M1fs,
Chr01	2993163	2993163	-	ACT	Insertion	exonic	Lba01g00185	nonframeshift insertion	Lba01g00185:Lba01g00185:exon1:c.165_166insACT:p.T55delinsTT,
Chr01	2993161	2993163	ACT	-	Deletion	exonic	Lba01g00185	nonframeshift deletion	Lba01g00185:Lba01g00185:exon1:c.163_165del:p.55_55del,
Chr01	2993175	2993180	TACGAG	-	Deletion	exonic	Lba01g00185	nonframeshift deletion	Lba01g00185:Lba01g00185:exon1:c.177_182del:p.59_61del,
Chr01	2993248	2993331	GATTCGGGTCACTCAGGTGAGCTTTCGGGTTCTTATGGATCAATATCGGGTCGAAATGTGTCTTATTCGGGTCAAAGAAAGTCT	-	Deletion	exonic	Lba01g00185	nonframeshift deletion	Lba01g00185:Lba01g00185:exon1:c.250_333del:p.84_111del,
Chr01	2993704	2993733	CCCCGTGTTGCCTCTCCAAACAGGCCCGGG	-	Deletion	exonic	Lba01g00185	nonframeshift deletion	Lba01g00185:Lba01g00185:exon1:c.706_735del:p.236_245del,
Chr01	2993819	2993819	-	AGGGCC	Insertion	exonic	Lba01g00185	nonframeshift insertion	Lba01g00185:Lba01g00185:exon1:c.821_822insAGGGCC:p.S274delinsRGP,
Chr01	2996027	2996027	C	-	Deletion	exonic	Lba01g00185	frameshift deletion	Lba01g00185:Lba01g00185:exon4:c.1817delC:p.T606fs,
Chr01	3007268	3007268	A	-	Deletion	exonic	Lba01g00186	frameshift deletion	Lba01g00186:Lba01g00186:exon3:c.111delT:p.F37fs,
Chr01	3019894	3019894	-	GTGA	Insertion	exonic	Lba01g00188	frameshift insertion	Lba01g00188:Lba01g00188:exon2:c.1433_1434insTCAC:p.T478fs,
Chr01	3020030	3020030	-	GTAAG	Insertion	exonic	Lba01g00188	frameshift insertion	Lba01g00188:Lba01g00188:exon2:c.1297_1298insCTTAC:p.F433fs,
Chr01	3021261	3021261	C	-	Deletion	exonic	Lba01g00188	frameshift deletion	Lba01g00188:Lba01g00188:exon1:c.590delG:p.G197fs,
Chr01	3025509	3025509	G	-	Deletion	exonic	Lba01g00189	frameshift deletion	Lba01g00189:Lba01g00189:exon9:c.2700delC:p.T900fs,
Chr01	3126990	3126990	C	-	Deletion	exonic	Lba01g00193	frameshift deletion	Lba01g00193:Lba01g00193:exon2:c.134delC:p.S45fs,
Chr01	3127055	3127057	AGT	-	Deletion	exonic	Lba01g00193	nonframeshift deletion	Lba01g00193:Lba01g00193:exon2:c.199_201del:p.67_67del,
Chr01	3127264	3127269	CCACCT	-	Deletion	exonic	Lba01g00193	nonframeshift deletion	Lba01g00193:Lba01g00193:exon2:c.408_413del:p.136_138del,
Chr01	3130559	3130559	A	-	Deletion	exonic	Lba01g00193	frameshift deletion	Lba01g00193:Lba01g00193:exon5:c.1589delA:p.Q530fs,
Chr01	3134193	3134193	A	-	Deletion	exonic	Lba01g00193	frameshift deletion	Lba01g00193:Lba01g00193:exon8:c.1851delA:p.L617fs,
Chr01	3134464	3134465	CA	-	Deletion	exonic	Lba01g00193	frameshift deletion	Lba01g00193:Lba01g00193:exon9:c.2037_2038del:p.S679fs,
Chr01	3233904	3233904	-	AT	Insertion	exonic	Lba01g00200	frameshift insertion	Lba01g00200:Lba01g00200:exon5:c.621_622insAT:p.C208fs,
Chr01	3241704	3241704	-	CTAGGGAAATTCA	Insertion	exonic	Lba01g00200	stopgain	Lba01g00200:Lba01g00200:exon1:c.77_78insTGAATTTCCCTAG:p.I26_C27delinsIEFPX,
Chr01	3241706	3241706	-	A	Insertion	exonic	Lba01g00200	frameshift insertion	Lba01g00200:Lba01g00200:exon1:c.75_76insT:p.I26fs,
Chr01	3241709	3241709	-	AAATT	Insertion	exonic	Lba01g00200	frameshift insertion	Lba01g00200:Lba01g00200:exon1:c.72_73insAATTT:p.P25fs,
Chr01	3241710	3241710	-	AAT	Insertion	exonic	Lba01g00200	nonframeshift insertion	Lba01g00200:Lba01g00200:exon1:c.71_72insATT:p.Q24delinsQL,
Chr01	3241725	3241731	AGTAGCC	-	Deletion	exonic	Lba01g00200	frameshift deletion	Lba01g00200:Lba01g00200:exon1:c.51_57del:p.M17fs,
Chr01	3241735	3241759	AATTGGATGAGAATAGTGAAAAAGA	-	Deletion	exonic	Lba01g00200	frameshift deletion	Lba01g00200:Lba01g00200:exon1:c.23_47del:p.L8fs,
Chr01	3241753	3241778	AAAAAGAGAATACAAAAATAAGTCCC	-	Deletion	exonic	Lba01g00200	frameshift deletion	Lba01g00200:Lba01g00200:exon1:c.4_29del:p.G2fs,
Chr01	3244814	3244834	AAGAAAAGAGAAAAAATGAAA	-	Deletion	exonic	Lba01g00201	nonframeshift deletion	Lba01g00201:Lba01g00201:exon1:c.359_379del:p.120_127del,
Chr01	3249604	3249607	AACT	-	Deletion	exonic	Lba01g00201	frameshift deletion	Lba01g00201:Lba01g00201:exon4:c.1110_1113del:p.Q370fs,
Chr01	3249609	3249624	TGTGTTAATGCTTCTT	-	Deletion	exonic	Lba01g00201	frameshift deletion	Lba01g00201:Lba01g00201:exon4:c.1115_1122del:p.V372fs,
Chr01	3252718	3252718	-	CCAGCTCAAGCTGGG	Insertion	exonic	Lba01g00202	nonframeshift insertion	Lba01g00202:Lba01g00202:exon1:c.19_20insCCAGCTCAAGCTGGG:p.I7delinsTSSSWV,
Chr01	3252794	3252794	-	T	Insertion	exonic	Lba01g00202	frameshift insertion	Lba01g00202:Lba01g00202:exon1:c.95_96insT:p.S32fs,
Chr01	3252798	3252798	G	-	Deletion	exonic	Lba01g00202	frameshift deletion	Lba01g00202:Lba01g00202:exon1:c.99delG:p.Q33fs,
Chr01	3252827	3252827	T	-	Deletion	exonic	Lba01g00202	frameshift deletion	Lba01g00202:Lba01g00202:exon1:c.128delT:p.V43fs,
Chr01	3277945	3277945	-	T	Insertion	exonic	Lba01g00202	frameshift insertion	Lba01g00202:Lba01g00202:exon7:c.1526dupT:p.I509fs,
Chr01	3279066	3279066	T	-	Deletion	exonic	Lba01g00202	frameshift deletion	Lba01g00202:Lba01g00202:exon8:c.1836delT:p.P612fs,
Chr01	3291052	3291052	C	-	Deletion	exonic	Lba01g00203	frameshift deletion	Lba01g00203:Lba01g00203:exon2:c.2071delG:p.A691fs,
Chr01	3300032	3300032	T	-	Deletion	exonic	Lba01g00203	frameshift deletion	Lba01g00203:Lba01g00203:exon1:c.224delA:p.K75fs,
Chr01	3302866	3302868	AGC	-	Deletion	exonic	Lba01g00204	nonframeshift deletion	Lba01g00204:Lba01g00204:exon11:c.1705_1707del:p.569_569del,
Chr01	3304757	3304758	TC	-	Deletion	exonic	Lba01g00204	frameshift deletion	Lba01g00204:Lba01g00204:exon9:c.1235_1236del:p.R412fs,
Chr01	3304770	3304771	AT	-	Deletion	exonic	Lba01g00204	frameshift deletion	Lba01g00204:Lba01g00204:exon9:c.1222_1223del:p.I408fs,
Chr01	3321134	3321134	C	-	Deletion	exonic	Lba01g00206	frameshift deletion	Lba01g00206:Lba01g00206:exon3:c.1154delG:p.G385fs,
Chr01	3322029	3322029	C	-	Deletion	exonic	Lba01g00205	frameshift deletion	Lba01g00205:Lba01g00205:exon4:c.372delC:p.F124fs,
Chr01	3324356	3324356	C	-	Deletion	exonic	Lba01g00206	frameshift deletion	Lba01g00206:Lba01g00206:exon1:c.467delG:p.G156fs,
Chr01	3324484	3324484	-	TTG	Insertion	exonic	Lba01g00206	nonframeshift insertion	Lba01g00206:Lba01g00206:exon1:c.338_339insCAA:p.N113delinsNN,
Chr01	3329473	3329473	T	-	Deletion	exonic	Lba01g00207	frameshift deletion	Lba01g00207:Lba01g00207:exon1:c.458delT:p.L153fs,
Chr01	3345089	3345089	-	TA	Insertion	exonic	Lba01g00211	frameshift insertion	Lba01g00211:Lba01g00211:exon1:c.1165_1166insTA:p.L389fs,
Chr01	3502332	3502332	A	-	Deletion	exonic	Lba01g00213	frameshift deletion	Lba01g00213:Lba01g00213:exon1:c.528delA:p.V176fs,
Chr01	3648332	3648332	-	C	Insertion	exonic	Lba01g00220	frameshift insertion	Lba01g00220:Lba01g00220:exon1:c.48dupC:p.C16fs,
Chr01	3691037	3691037	-	TGAGTC	Insertion	exonic	Lba01g00222	nonframeshift insertion	Lba01g00222:Lba01g00222:exon2:c.338_339insTGAGTC:p.F113delinsFES,
Chr01	3708206	3708206	-	AT	Insertion	exonic	Lba01g00223	frameshift insertion	Lba01g00223:Lba01g00223:exon6:c.679_680insAT:p.D227fs,
Chr01	3754051	3754051	-	ATG	Insertion	exonic	Lba01g00226	nonframeshift insertion	Lba01g00226:Lba01g00226:exon1:c.175_176insATG:p.T59delinsNA,
Chr01	3796501	3796501	-	T	Insertion	exonic	Lba01g00231	-	-
Chr01	3796501	3796501	T	-	Deletion	exonic	Lba01g00231	frameshift deletion	Lba01g00231:Lba01g00231:exon1:c.1delA:p.M1fs,
Chr01	3803007	3803007	-	AG	Insertion	exonic	Lba01g00232	frameshift insertion	Lba01g00232:Lba01g00232:exon3:c.733_734insAG:p.K245fs,
Chr01	3803010	3803010	-	A	Insertion	exonic	Lba01g00232	frameshift insertion	Lba01g00232:Lba01g00232:exon3:c.736_737insA:p.S246fs,
Chr01	3806017	3806019	CCT	-	Deletion	exonic	Lba01g00233	nonframeshift deletion	Lba01g00233:Lba01g00233:exon1:c.387_389del:p.129_130del,
Chr01	3809057	3809057	G	-	Deletion	exonic	Lba01g00234	frameshift deletion	Lba01g00234:Lba01g00234:exon3:c.1589delC:p.P530fs,
Chr01	3811866	3811867	TT	-	Deletion	exonic	Lba01g00234	frameshift deletion	Lba01g00234:Lba01g00234:exon2:c.1193_1194del:p.K398fs,
Chr01	3813793	3813793	-	CCA	Insertion	exonic	Lba01g00234	nonframeshift insertion	Lba01g00234:Lba01g00234:exon1:c.860_861insTGG:p.G287delinsGG,
Chr01	3814569	3814569	-	GGTAGT	Insertion	exonic	Lba01g00234	nonframeshift insertion	Lba01g00234:Lba01g00234:exon1:c.84_85insACTACC:p.P29delinsTTP,
Chr01	3826102	3826102	-	T	Insertion	exonic	Lba01g00235	frameshift insertion	Lba01g00235:Lba01g00235:exon2:c.122_123insT:p.P41fs,
Chr01	3826637	3826637	-	TAC	Insertion	exonic	Lba01g00235	nonframeshift insertion	Lba01g00235:Lba01g00235:exon3:c.377_378insTAC:p.G126delinsGT,
Chr01	3826659	3826663	AAAAG	-	Deletion	exonic	Lba01g00235	frameshift deletion	Lba01g00235:Lba01g00235:exon3:c.399_403del:p.A133fs,
Chr01	3911607	3911607	-	AAATTGAGC	Insertion	exonic	Lba01g00239	nonframeshift insertion	Lba01g00239:Lba01g00239:exon2:c.66_67insAAATTGAGC:p.R22delinsRKLS,
Chr01	3911675	3911679	TGGCA	-	Deletion	exonic	Lba01g00239	frameshift deletion	Lba01g00239:Lba01g00239:exon2:c.134_138del:p.L45fs,
Chr01	3911693	3911695	CCA	-	Deletion	exonic	Lba01g00239	nonframeshift deletion	Lba01g00239:Lba01g00239:exon2:c.152_154del:p.51_52del,
Chr01	3924956	3924956	-	G	Insertion	exonic	Lba01g00239	frameshift insertion	Lba01g00239:Lba01g00239:exon7:c.735dupG:p.K245fs,
Chr01	4010321	4010321	-	T	Insertion	exonic	Lba01g00245	frameshift insertion	Lba01g00245:Lba01g00245:exon2:c.144_145insT:p.Q48fs,
Chr01	4026632	4026632	G	-	Deletion	exonic	Lba01g00247	frameshift deletion	Lba01g00247:Lba01g00247:exon2:c.325delG:p.G109fs,
Chr01	4027913	4027913	C	-	Deletion	exonic	Lba01g00247	frameshift deletion	Lba01g00247:Lba01g00247:exon3:c.1323delC:p.N441fs,
Chr01	4044913	4044913	-	CT	Insertion	exonic	Lba01g00251	frameshift insertion	Lba01g00251:Lba01g00251:exon1:c.10_11insCT:p.G4fs,
Chr01	4046007	4046010	TAAG	-	Deletion	exonic	Lba01g00251	frameshift deletion	Lba01g00251:Lba01g00251:exon3:c.197_200del:p.I66fs,
Chr01	4050544	4050544	A	-	Deletion	exonic	Lba01g00252	frameshift deletion	Lba01g00252:Lba01g00252:exon1:c.250delA:p.K84fs,
Chr01	4076974	4076975	AG	-	Deletion	exonic	Lba01g00253	nonframeshift deletion	Lba01g00253:Lba01g00253:exon8:c.1945_1947del:p.649_649del,
Chr01	4076974	4076976	AGC	-	Deletion	exonic	Lba01g00253	nonframeshift deletion	Lba01g00253:Lba01g00253:exon8:c.1945_1947del:p.649_649del,
Chr01	4076977	4076977	-	CA	Insertion	exonic	Lba01g00253	frameshift insertion	Lba01g00253:Lba01g00253:exon8:c.1943_1944insTG:p.G648fs,
Chr01	4078221	4078221	-	ACA	Insertion	exonic	Lba01g00253	nonframeshift insertion	Lba01g00253:Lba01g00253:exon5:c.1434_1435insTGT:p.G479delinsCG,
Chr01	4078229	4078230	CT	-	Deletion	exonic	Lba01g00253	frameshift deletion	Lba01g00253:Lba01g00253:exon5:c.1426_1427del:p.R476fs,
Chr01	4078232	4078233	AT	-	Deletion	exonic	Lba01g00253	frameshift deletion	Lba01g00253:Lba01g00253:exon5:c.1423_1424del:p.I475fs,
Chr01	4078237	4078237	-	CACA	Insertion	exonic	Lba01g00253	frameshift insertion	Lba01g00253:Lba01g00253:exon5:c.1418_1419insTGTG:p.E473fs,
Chr01	4079832	4079832	-	ACA	Insertion	exonic	Lba01g00253	nonframeshift insertion	Lba01g00253:Lba01g00253:exon3:c.1053_1054insTGT:p.G352delinsCG,
Chr01	4081449	4081449	-	ACA	Insertion	exonic	Lba01g00253	nonframeshift insertion	Lba01g00253:Lba01g00253:exon1:c.432_433insTGT:p.G145delinsCG,
Chr01	4081456	4081456	-	A	Insertion	exonic	Lba01g00253	frameshift insertion	Lba01g00253:Lba01g00253:exon1:c.425_426insT:p.R142fs,
Chr01	4081459	4081462	AATC	-	Deletion	exonic	Lba01g00253	frameshift deletion	Lba01g00253:Lba01g00253:exon1:c.420_423del:p.K140fs,
Chr01	4081800	4081800	-	CA	Insertion	exonic	Lba01g00253	frameshift insertion	Lba01g00253:Lba01g00253:exon1:c.81_82insTG:p.P28fs,
Chr01	4124218	4124218	-	GATTTCATAGTGATC	Insertion	exonic	Lba01g00254	nonframeshift insertion	Lba01g00254:Lba01g00254:exon1:c.8_9insGATCACTATGAAATC:p.S3delinsSITMKS,
Chr01	4124221	4124226	ATCCAT	-	Deletion	exonic	Lba01g00254	frameshift deletion	Lba01g00254:Lba01g00254:wholegene,
Chr01	4141110	4141112	TGT	-	Deletion	exonic	Lba01g00255	nonframeshift deletion	Lba01g00255:Lba01g00255:exon1:c.23_25del:p.8_9del,
Chr01	4174534	4174534	A	-	Deletion	exonic	Lba01g00258	frameshift deletion	Lba01g00258:Lba01g00258:exon5:c.1495delT:p.Y499fs,
Chr01	4177050	4177050	C	-	Deletion	exonic	Lba01g00258	frameshift deletion	Lba01g00258:Lba01g00258:exon3:c.612delG:p.W204fs,
Chr01	4209539	4209560	ATCTGGACAAAAGACGCATTTC	-	Deletion	exonic	Lba01g00259	stoploss	Lba01g00259:Lba01g00259:exon5:c.1566delG:p.X522,
Chr01	4209565	4209565	-	T	Insertion	exonic	Lba01g00259	frameshift insertion	Lba01g00259:Lba01g00259:exon5:c.1560_1561insA:p.L521fs,
Chr01	4209575	4209575	-	G	Insertion	exonic	Lba01g00259	frameshift insertion	Lba01g00259:Lba01g00259:exon5:c.1550_1551insC:p.I517fs,
Chr01	4209581	4209589	TTGAGCACC	-	Deletion	exonic	Lba01g00259	nonframeshift deletion	Lba01g00259:Lba01g00259:exon5:c.1537_1545del:p.513_515del,
Chr01	4209595	4209595	-	GCGAT	Insertion	exonic	Lba01g00259	frameshift insertion	Lba01g00259:Lba01g00259:exon5:c.1530_1531insATCGC:p.Q511fs,
Chr01	4209598	4209598	-	A	Insertion	exonic	Lba01g00259	frameshift insertion	Lba01g00259:Lba01g00259:exon5:c.1527_1528insT:p.P510fs,
Chr01	4209601	4209601	-	TGA	Insertion	exonic	Lba01g00259	nonframeshift insertion	Lba01g00259:Lba01g00259:exon5:c.1524_1525insTCA:p.Q509delinsSQ,
Chr01	4209604	4209605	GC	-	Deletion	exonic	Lba01g00259	frameshift deletion	Lba01g00259:Lba01g00259:exon5:c.1521_1522del:p.M507fs,
Chr01	4224796	4224796	-	A	Insertion	exonic	Lba01g00260	frameshift insertion	Lba01g00260:Lba01g00260:exon2:c.88dupA:p.V29fs,
Chr01	4224801	4224801	-	T	Insertion	exonic	Lba01g00260	frameshift insertion	Lba01g00260:Lba01g00260:exon2:c.92_93insT:p.K31fs,
Chr01	4225042	4225042	C	-	Deletion	exonic	Lba01g00260	stopgain	Lba01g00260:Lba01g00260:exon2:c.333delC:p.C111X,
Chr01	4225562	4225562	G	-	Deletion	exonic	Lba01g00260	frameshift deletion	Lba01g00260:Lba01g00260:exon2:c.853delG:p.E285fs,
Chr01	4225657	4225657	C	-	Deletion	exonic	Lba01g00260	frameshift deletion	Lba01g00260:Lba01g00260:exon2:c.948delC:p.G316fs,
Chr01	4241145	4241145	-	TTTTG	Insertion	exonic	Lba01g00261	frameshift insertion	Lba01g00261:Lba01g00261:exon3:c.176_177insTTTTG:p.F59fs,
Chr01	4241151	4241151	G	-	Deletion	exonic	Lba01g00261	frameshift deletion	Lba01g00261:Lba01g00261:exon3:c.182delG:p.R61fs,
Chr01	4241160	4241160	T	-	Deletion	exonic	Lba01g00261	frameshift deletion	Lba01g00261:Lba01g00261:exon3:c.191delT:p.L64fs,
Chr01	4241418	4241418	-	A	Insertion	exonic	Lba01g00261	frameshift insertion	Lba01g00261:Lba01g00261:exon4:c.255_256insA:p.S85fs,
Chr01	4241734	4241734	-	TA	Insertion	exonic	Lba01g00261	frameshift insertion	Lba01g00261:Lba01g00261:exon4:c.571_572insTA:p.L191fs,
Chr01	4241736	4241736	-	TATGG	Insertion	exonic	Lba01g00261	frameshift insertion	Lba01g00261:Lba01g00261:exon4:c.573_574insTATGG:p.L191fs,
Chr01	4241746	4241747	GA	-	Deletion	exonic	Lba01g00261	frameshift deletion	Lba01g00261:Lba01g00261:exon4:c.583_584del:p.E195fs,
Chr01	4241802	4241802	-	A	Insertion	exonic	Lba01g00261	frameshift insertion	Lba01g00261:Lba01g00261:exon4:c.639_640insA:p.T213fs,
Chr01	4241807	4241807	C	-	Deletion	exonic	Lba01g00261	frameshift deletion	Lba01g00261:Lba01g00261:exon4:c.644delC:p.S215fs,
Chr01	4241818	4241818	A	-	Deletion	exonic	Lba01g00261	frameshift deletion	Lba01g00261:Lba01g00261:exon4:c.655delA:p.R219fs,
Chr01	4241822	4241822	-	G	Insertion	exonic	Lba01g00261	frameshift insertion	Lba01g00261:Lba01g00261:exon4:c.659_660insG:p.N220fs,
Chr01	4242205	4242205	-	TTT	Insertion	exonic	Lba01g00261	nonframeshift insertion	Lba01g00261:Lba01g00261:exon4:c.1042_1043insTTT:p.D348delinsVY,
Chr01	4242329	4242329	-	GGACAGGTGT	Insertion	exonic	Lba01g00261	frameshift insertion	Lba01g00261:Lba01g00261:exon5:c.1067_1068insGGACAGGT:p.T356fs,
Chr01	4242329	4242329	-	GGACAGGT	Insertion	exonic	Lba01g00261	frameshift insertion	Lba01g00261:Lba01g00261:exon5:c.1067_1068insGGACAGGT:p.T356fs,
Chr01	4242331	4242335	TATAT	-	Deletion	exonic	Lba01g00261	frameshift deletion	Lba01g00261:Lba01g00261:exon5:c.1069_1073del:p.Y357fs,
Chr01	4242343	4242343	-	TGACA	Insertion	exonic	Lba01g00261	frameshift insertion	Lba01g00261:Lba01g00261:exon5:c.1081_1082insTGACA:p.G361fs,
Chr01	4245394	4245395	GT	-	Deletion	exonic	Lba01g00262	frameshift deletion	Lba01g00262:Lba01g00262:exon1:c.567_568del:p.T189fs,
Chr01	4349593	4349593	-	AACAATACCAAC	Insertion	exonic	Lba01g00265	nonframeshift insertion	Lba01g00265:Lba01g00265:exon2:c.1521_1522insAACAATACCAAC:p.E507delinsENNTN,
Chr01	4386851	4386851	-	A	Insertion	exonic	Lba01g00266	frameshift insertion	Lba01g00266:Lba01g00266:exon10:c.1408_1409insT:p.R470fs,
Chr01	4393874	4393874	-	TGTTA	Insertion	exonic	Lba01g00267	stopgain	Lba01g00267:Lba01g00267:exon1:c.50_51insTGTTATACTCCTTTTTAACCCGGGTTAAAGCGGAAG:p.F17delinsFVILLFNPGX,
Chr01	4393874	4393874	-	TGTTATACTCCTTTTTAACCCGGGTTAAAGCGGAAG	Insertion	exonic	Lba01g00267	stopgain	Lba01g00267:Lba01g00267:exon1:c.50_51insTGTTATACTCCTTTTTAACCCGGGTTAAAGCGGAAG:p.F17delinsFVILLFNPGX,
Chr01	4393875	4393875	-	GTTATACTCCTTTTTAACCCGGGTTAAAGCGGAAGTACAACATATTGG	Insertion	exonic	Lba01g00267	stopgain	Lba01g00267:Lba01g00267:exon1:c.51_52insGTTATACTCCTTTTTAACCCGGGTTAAAGCGGAAGTACAACATATTGG:p.F17delinsFVILLFNPGX,
Chr01	4393877	4393877	-	TCCTTTTTA	Insertion	exonic	Lba01g00267	stopgain	Lba01g00267:Lba01g00267:exon1:c.53_54insTCCTTTTTA:p.T18delinsTPFX,
Chr01	4393881	4393881	-	GGGTT	Insertion	exonic	Lba01g00267	frameshift insertion	Lba01g00267:Lba01g00267:exon1:c.57_58insGGGTT:p.P19fs,
Chr01	4393882	4393882	-	AAGCGGAAGTACAACAT	Insertion	exonic	Lba01g00267	frameshift insertion	Lba01g00267:Lba01g00267:exon1:c.58_59insAAGCGGAAGTACAACAT:p.N20fs,
Chr01	4393902	4393902	-	C	Insertion	exonic	Lba01g00267	frameshift insertion	Lba01g00267:Lba01g00267:exon1:c.79dupC:p.L26fs,
Chr01	4393908	4393913	ACCCAT	-	Deletion	exonic	Lba01g00267	nonframeshift deletion	Lba01g00267:Lba01g00267:exon1:c.84_89del:p.28_30del,
Chr01	4489459	4489474	TCCAACATTATAAAAT	-	Deletion	exonic	Lba01g00271	frameshift deletion	Lba01g00271:Lba01g00271:exon1:c.678_693del:p.P226fs,
Chr01	4489476	4489476	-	A	Insertion	exonic	Lba01g00271	frameshift insertion	Lba01g00271:Lba01g00271:exon1:c.675dupT:p.P226fs,
Chr01	4489543	4489543	A	-	Deletion	exonic	Lba01g00271	frameshift deletion	Lba01g00271:Lba01g00271:exon1:c.609delT:p.F203fs,
Chr01	4489576	4489576	-	CA	Insertion	exonic	Lba01g00271	frameshift insertion	Lba01g00271:Lba01g00271:exon1:c.575_576insTG:p.K192fs,
Chr01	4489578	4489580	TTG	-	Deletion	exonic	Lba01g00271	nonframeshift deletion	Lba01g00271:Lba01g00271:exon1:c.572_574del:p.191_192del,
Chr01	4489583	4489584	TT	-	Deletion	exonic	Lba01g00271	frameshift deletion	Lba01g00271:Lba01g00271:exon1:c.568_569del:p.N190fs,
Chr01	4489650	4489650	-	ATCTTT	Insertion	exonic	Lba01g00271	nonframeshift insertion	Lba01g00271:Lba01g00271:exon1:c.501_502insAAAGAT:p.F168delinsKDF,
Chr01	4489653	4489655	CCA	-	Deletion	exonic	Lba01g00271	nonframeshift deletion	Lba01g00271:Lba01g00271:exon1:c.497_499del:p.166_167del,
Chr01	4489656	4489656	-	TT	Insertion	exonic	Lba01g00271	frameshift insertion	Lba01g00271:Lba01g00271:exon1:c.495_496insAA:p.V166fs,
Chr01	4489662	4489662	-	C	Insertion	exonic	Lba01g00271	frameshift insertion	Lba01g00271:Lba01g00271:exon1:c.489_490insG:p.L164fs,
Chr01	4489672	4489672	T	-	Deletion	exonic	Lba01g00271	frameshift deletion	Lba01g00271:Lba01g00271:exon1:c.480delA:p.P160fs,
Chr01	4508227	4508227	-	A	Insertion	exonic	Lba01g00273	frameshift insertion	Lba01g00273:Lba01g00273:exon2:c.153_154insA:p.R51fs,
Chr01	4514206	4514208	AAG	-	Deletion	exonic	Lba01g00274	nonframeshift deletion	Lba01g00274:Lba01g00274:exon2:c.1004_1006del:p.335_336del,
Chr01	4515152	4515152	A	-	Deletion	exonic	Lba01g00274	frameshift deletion	Lba01g00274:Lba01g00274:exon1:c.775delT:p.Y259fs,
Chr01	4560811	4560812	GG	-	Deletion	exonic	Lba01g00275	frameshift deletion	Lba01g00275:Lba01g00275:exon13:c.1773_1774del:p.L591fs,
Chr01	4713181	4713204	CGATGCGATTCAGACTAGACGGTA	-	Deletion	exonic	Lba01g00278	nonframeshift deletion	Lba01g00278:Lba01g00278:exon1:c.38_58del:p.13_20del,
Chr01	4724977	4724982	CAGGGA	-	Deletion	exonic	Lba01g00279	nonframeshift deletion	Lba01g00279:Lba01g00279:exon2:c.394_399del:p.132_133del,
Chr01	4725917	4725919	AAA	-	Deletion	exonic	Lba01g00279	nonframeshift deletion	Lba01g00279:Lba01g00279:exon3:c.428_430del:p.143_144del,
Chr01	4726763	4726771	CCAGAAGGG	-	Deletion	exonic	Lba01g00279	nonframeshift deletion	Lba01g00279:Lba01g00279:exon5:c.612_620del:p.204_207del,
Chr01	4729471	4729476	AGCAAC	-	Deletion	exonic	Lba01g00279	nonframeshift deletion	Lba01g00279:Lba01g00279:exon9:c.1682_1687del:p.561_563del,
Chr01	4729487	4729489	GGG	-	Deletion	exonic	Lba01g00279	nonframeshift deletion	Lba01g00279:Lba01g00279:exon9:c.1698_1700del:p.566_567del,
Chr01	4729493	4729495	AGT	-	Deletion	exonic	Lba01g00279	nonframeshift deletion	Lba01g00279:Lba01g00279:exon9:c.1704_1706del:p.568_569del,
Chr01	4729592	4729597	TGGAAG	-	Deletion	exonic	Lba01g00279	nonframeshift deletion	Lba01g00279:Lba01g00279:exon9:c.1803_1808del:p.601_603del,
Chr01	4729607	4729609	GCA	-	Deletion	exonic	Lba01g00279	nonframeshift deletion	Lba01g00279:Lba01g00279:exon9:c.1818_1820del:p.606_607del,
Chr01	4736988	4736989	AA	-	Deletion	exonic	Lba01g00281	frameshift deletion	Lba01g00281:Lba01g00281:exon4:c.900_901del:p.P300fs,
Chr01	4736991	4736997	GGGTACA	-	Deletion	exonic	Lba01g00281	frameshift deletion	Lba01g00281:Lba01g00281:exon4:c.892_898del:p.C298fs,
Chr01	4737111	4737111	T	-	Deletion	exonic	Lba01g00281	frameshift deletion	Lba01g00281:Lba01g00281:exon4:c.778delA:p.I260fs,
Chr01	4741352	4741366	TTGAGTCCAATGAAG	-	Deletion	exonic	Lba01g00281	nonframeshift deletion	Lba01g00281:Lba01g00281:exon1:c.206_220del:p.69_74del,
Chr01	4741359	4741360	CA	-	Deletion	exonic	Lba01g00281	frameshift deletion	Lba01g00281:Lba01g00281:exon1:c.212_213del:p.L71fs,
Chr01	4741359	4741360	CA	-	Deletion	exonic	Lba01g00281	frameshift deletion	Lba01g00281:Lba01g00281:exon1:c.212_213del:p.L71fs,
Chr01	4741366	4741366	G	-	Deletion	exonic	Lba01g00281	frameshift deletion	Lba01g00281:Lba01g00281:exon1:c.206delC:p.T69fs,
Chr01	4741366	4741366	G	-	Deletion	exonic	Lba01g00281	frameshift deletion	Lba01g00281:Lba01g00281:exon1:c.206delC:p.T69fs,
Chr01	4741367	4741367	-	AT	Insertion	exonic	Lba01g00281	frameshift insertion	Lba01g00281:Lba01g00281:exon1:c.204_205insAT:p.T69fs,
Chr01	4741373	4741373	C	-	Deletion	exonic	Lba01g00281	frameshift deletion	Lba01g00281:Lba01g00281:exon1:c.199delG:p.E67fs,
Chr01	4741457	4741468	ATTGGTTTGGTA	-	Deletion	exonic	Lba01g00281	nonframeshift deletion	Lba01g00281:Lba01g00281:exon1:c.104_115del:p.35_39del,
Chr01	4797453	4797453	-	G	Insertion	exonic	Lba01g00284	frameshift insertion	Lba01g00284:Lba01g00284:exon3:c.1420dupG:p.P473fs,
Chr01	4814795	4814796	CC	-	Deletion	exonic	Lba01g00285	frameshift deletion	Lba01g00285:Lba01g00285:exon2:c.146_147del:p.G49fs,
Chr01	4861737	4861737	A	-	Deletion	exonic	Lba01g00286	frameshift deletion	Lba01g00286:Lba01g00286:exon1:c.57delA:p.L19fs,
Chr01	4861756	4861756	-	A	Insertion	exonic	Lba01g00286	frameshift insertion	Lba01g00286:Lba01g00286:exon1:c.77dupA:p.E26fs,
Chr01	4883676	4883676	T	-	Deletion	exonic	Lba01g00287	frameshift deletion	Lba01g00287:Lba01g00287:exon2:c.956delT:p.V319fs,
Chr01	4964446	4964446	-	G	Insertion	exonic	Lba01g00291	frameshift insertion	Lba01g00291:Lba01g00291:exon2:c.535dupG:p.A178fs,
Chr01	4964558	4964558	-	TGCA	Insertion	exonic	Lba01g00291	frameshift insertion	Lba01g00291:Lba01g00291:exon3:c.632_633insTGCA:p.P211fs,
Chr01	4964971	4964977	TTGCATC	-	Deletion	exonic	Lba01g00291	frameshift deletion	Lba01g00291:Lba01g00291:exon4:c.656_662del:p.V219fs,
Chr01	4965071	4965071	G	-	Deletion	exonic	Lba01g00291	frameshift deletion	Lba01g00291:Lba01g00291:exon4:c.756delG:p.V252fs,
Chr01	4965210	4965221	TTCAATCCTGTT	-	Deletion	exonic	Lba01g00291	nonframeshift deletion	Lba01g00291:Lba01g00291:exon4:c.895_906del:p.299_302del,
Chr01	4965226	4965257	AACAATCAGTGACCTTGTGGCTTTGATTTATT	-	Deletion	exonic	Lba01g00291	frameshift deletion	Lba01g00291:Lba01g00291:exon4:c.911_936del:p.K304fs,
Chr01	4965230	4965232	ATC	-	Deletion	exonic	Lba01g00291	nonframeshift deletion	Lba01g00291:Lba01g00291:exon4:c.915_917del:p.305_306del,
Chr01	5001658	5001658	-	A	Insertion	exonic	Lba01g00292	frameshift insertion	Lba01g00292:Lba01g00292:exon2:c.408dupA:p.V136fs,
Chr01	5001658	5001658	A	-	Deletion	exonic	Lba01g00292	frameshift deletion	Lba01g00292:Lba01g00292:exon2:c.408delA:p.V136fs,
Chr01	5050639	5050640	AA	-	Deletion	exonic	Lba01g00293	frameshift deletion	Lba01g00293:Lba01g00293:exon15:c.1635_1636del:p.S545fs,
Chr01	5051420	5051420	C	-	Deletion	exonic	Lba01g00293	frameshift deletion	Lba01g00293:Lba01g00293:exon18:c.2033delC:p.T678fs,
Chr01	5062520	5062520	-	CTGAACTG	Insertion	exonic	Lba01g00294	frameshift insertion	Lba01g00294:Lba01g00294:exon18:c.3166_3167insCAGTTCAG:p.I1056fs,
Chr01	5062572	5062572	-	GG	Insertion	exonic	Lba01g00294	frameshift insertion	Lba01g00294:Lba01g00294:exon18:c.3114_3115insCC:p.F1039fs,
Chr01	5062901	5062901	-	TA	Insertion	exonic	Lba01g00294	frameshift insertion	Lba01g00294:Lba01g00294:exon17:c.2872_2873insTA:p.Y958fs,
Chr01	5068587	5068587	-	GCC	Insertion	exonic	Lba01g00294	nonframeshift insertion	Lba01g00294:Lba01g00294:exon15:c.2507_2508insGGC:p.A836delinsAA,
Chr01	5068594	5068594	-	CCGCCGCCA	Insertion	exonic	Lba01g00294	nonframeshift insertion	Lba01g00294:Lba01g00294:exon15:c.2500_2501insTGGCGGCGG:p.A834delinsVAAA,
Chr01	5073518	5073518	-	T	Insertion	exonic	Lba01g00294	frameshift insertion	Lba01g00294:Lba01g00294:exon10:c.1988_1989insA:p.I663fs,
Chr01	5074452	5074452	-	ATGTGTTGAAGATAATA	Insertion	exonic	Lba01g00294	frameshift insertion	Lba01g00294:Lba01g00294:exon9:c.1614_1615insTATTATCTTCAACACAT:p.A539fs,
Chr01	5074455	5074455	-	TGTTGAAGATAAT	Insertion	exonic	Lba01g00294	frameshift insertion	Lba01g00294:Lba01g00294:exon9:c.1611_1612insATTATCTTCAACA:p.R538fs,
Chr01	5093354	5093354	-	G	Insertion	exonic	Lba01g00295	stopgain	Lba01g00295:Lba01g00295:exon1:c.158_159insGAGGGGCGCGGAGGTATTGCTATTGCATCGAAGTGTTCTGCGATACCATTAGCAAGCCGCATCCTCCTTATCTCTATTCGAGGATCGAAGATCTTAAC:p.K53_Q54delinsKRGAEVLLLHRSVLRYHX,
Chr01	5093354	5093354	-	GTTAAGATCTTCGATCCTCGAATAGAGATAAGGAGGATGCGGCTTGCTAATGGTATCGCAGAACACTTCGATGCAATAGCAATACCTCCGCGCCCCTC	Insertion	exonic	Lba01g00295	stopgain	Lba01g00295:Lba01g00295:exon1:c.158_159insGAGGGGCGCGGAGGTATTGCTATTGCATCGAAGTGTTCTGCGATACCATTAGCAAGCCGCATCCTCCTTATCTCTATTCGAGGATCGAAGATCTTAAC:p.K53_Q54delinsKRGAEVLLLHRSVLRYHX,
Chr01	5093356	5093356	-	AAGATCTTCGATCCTCGAATAGAGATAAGGAGGATGCGGCTTGCTAATGGTATCGCAGAACACTTCGATGCAATAGC	Insertion	exonic	Lba01g00295	frameshift insertion	Lba01g00295:Lba01g00295:exon1:c.156_157insGCATCGAAGTGTTCTGCGATACCATTAGCAAGCCGCATCCTCCTTATCTCTATTCGAGGATCGAAGATCTT:p.K53fs,
Chr01	5093356	5093356	-	AAGATCTTCGATCCTCGAATAGAGATAAGGAGGATGCGGCTTGCTAATGGTATCGCAGAACACTTCGATGC	Insertion	exonic	Lba01g00295	frameshift insertion	Lba01g00295:Lba01g00295:exon1:c.156_157insGCATCGAAGTGTTCTGCGATACCATTAGCAAGCCGCATCCTCCTTATCTCTATTCGAGGATCGAAGATCTT:p.K53fs,
Chr01	5099580	5099581	GT	-	Deletion	exonic	Lba01g00296	frameshift deletion	Lba01g00296:Lba01g00296:exon2:c.167_168del:p.S56fs,
Chr01	5101765	5101765	T	-	Deletion	exonic	Lba01g00296	frameshift deletion	Lba01g00296:Lba01g00296:exon10:c.1396delT:p.F466fs,
Chr01	5107505	5107505	-	ACA	Insertion	exonic	Lba01g00297	nonframeshift insertion	Lba01g00297:Lba01g00297:exon1:c.14_15insACA:p.S5delinsSQ,
Chr01	5110187	5110187	G	-	Deletion	exonic	Lba01g00297	frameshift deletion	Lba01g00297:Lba01g00297:exon3:c.1114delG:p.G372fs,
Chr01	5128840	5128840	A	-	Deletion	exonic	Lba01g00298	frameshift deletion	Lba01g00298:Lba01g00298:exon2:c.1644delT:p.D548fs,
Chr01	5129233	5129233	-	ACTTC	Insertion	exonic	Lba01g00298	frameshift insertion	Lba01g00298:Lba01g00298:exon2:c.1250_1251insGAAGT:p.F417fs,
Chr01	5129234	5129234	-	CTTC	Insertion	exonic	Lba01g00298	stopgain	Lba01g00298:Lba01g00298:exon2:c.1249_1250insGAAG:p.F417_M418delinsX,
Chr01	5172082	5172082	-	C	Insertion	exonic	Lba01g00300	frameshift insertion	Lba01g00300:Lba01g00300:exon7:c.1379_1380insG:p.K460fs,
Chr01	5196529	5196529	-	CA	Insertion	exonic	Lba01g00300	frameshift insertion	Lba01g00300:Lba01g00300:exon5:c.1106_1107insTG:p.K369fs,
Chr01	5197420	5197425	CCTGTC	-	Deletion	exonic	Lba01g00300	nonframeshift deletion	Lba01g00300:Lba01g00300:exon4:c.747_752del:p.249_251del,
Chr01	5197425	5197425	-	AAG	Insertion	exonic	Lba01g00300	nonframeshift insertion	Lba01g00300:Lba01g00300:exon4:c.746_747insCTT:p.S249delinsSL,
Chr01	5209007	5209007	-	GTA	Insertion	exonic	Lba01g00300	nonframeshift insertion	Lba01g00300:Lba01g00300:exon3:c.579_580insTAC:p.I194delinsYI,
Chr01	5212352	5212352	-	AT	Insertion	exonic	Lba01g00300	frameshift insertion	Lba01g00300:Lba01g00300:exon1:c.86_87insAT:p.M29fs,
Chr01	5212390	5212390	C	-	Deletion	exonic	Lba01g00300	frameshift deletion	Lba01g00300:Lba01g00300:exon1:c.49delG:p.E17fs,
Chr01	5212431	5212432	CT	-	Deletion	exonic	Lba01g00300	frameshift deletion	Lba01g00300:Lba01g00300:exon1:c.7_8del:p.S3fs,
Chr01	5212433	5212433	-	AA	Insertion	exonic	Lba01g00300	frameshift insertion	Lba01g00300:Lba01g00300:exon1:c.5_6insTT:p.E2fs,
Chr01	5212436	5212436	-	TTTT	Insertion	exonic	Lba01g00300	frameshift insertion	Lba01g00300:Lba01g00300:exon1:c.2_3insAA:p.M1fs,
Chr01	5212436	5212436	-	TT	Insertion	exonic	Lba01g00300	frameshift insertion	Lba01g00300:Lba01g00300:exon1:c.2_3insAA:p.M1fs,
Chr01	5401725	5401725	-	AACTAGGGTTGGGCATAAATACCGAA	Insertion	exonic	Lba01g00301	frameshift insertion	Lba01g00301:Lba01g00301:exon1:c.188_189insTTCGGTATTTATGCCCAACCCTAGTT:p.L63fs,
Chr01	5401728	5401728	-	TAGGGTTGGGCA	Insertion	exonic	Lba01g00301	frameshift insertion	Lba01g00301:Lba01g00301:exon1:c.185_186insTTTTCGGTATTTGTGCCCAACCCTA:p.R62fs,
Chr01	5401728	5401728	-	TAGGGTTGGGCACAAATACCGAAAA	Insertion	exonic	Lba01g00301	frameshift insertion	Lba01g00301:Lba01g00301:exon1:c.185_186insTTTTCGGTATTTGTGCCCAACCCTA:p.R62fs,
Chr01	5401885	5401885	-	T	Insertion	exonic	Lba01g00301	frameshift insertion	Lba01g00301:Lba01g00301:exon1:c.28dupA:p.S10fs,
Chr01	5410173	5410173	-	G	Insertion	exonic	Lba01g00303	frameshift insertion	Lba01g00303:Lba01g00303:exon3:c.849dupC:p.I284fs,
Chr01	5465759	5465759	G	-	Deletion	exonic	Lba01g00304	frameshift deletion	Lba01g00304:Lba01g00304:exon2:c.427delC:p.Q143fs,
Chr01	5493859	5493859	G	-	Deletion	exonic	Lba01g00305	frameshift deletion	Lba01g00305:Lba01g00305:exon2:c.188delC:p.P63fs,
Chr01	5507783	5507783	A	-	Deletion	exonic	Lba01g00306	frameshift deletion	Lba01g00306:Lba01g00306:exon8:c.1857delT:p.T619fs,
Chr01	5516424	5516424	T	-	Deletion	exonic	Lba01g00306	frameshift deletion	Lba01g00306:Lba01g00306:exon1:c.179delA:p.N60fs,
Chr01	5523531	5523531	A	-	Deletion	exonic	Lba01g00307	frameshift deletion	Lba01g00307:Lba01g00307:exon1:c.135delA:p.L45fs,
Chr01	5562200	5562200	A	-	Deletion	exonic	Lba01g00310	frameshift deletion	Lba01g00310:Lba01g00310:exon1:c.1476delA:p.I492fs,
Chr01	5571308	5571308	C	-	Deletion	exonic	Lba01g00311	frameshift deletion	Lba01g00311:Lba01g00311:exon1:c.228delG:p.W76fs,
Chr01	5579762	5579762	-	G	Insertion	exonic	Lba01g00313	frameshift insertion	Lba01g00313:Lba01g00313:exon1:c.111_112insG:p.K37fs,
Chr01	5579763	5579763	-	GCCCCTTTGGATTGGCTTATAAGTTGCTTATAAGCTGTTT	Insertion	exonic	Lba01g00313	frameshift insertion	Lba01g00313:Lba01g00313:exon1:c.112_113insGCCCCTTTGGATTGGCTTATAAGTTGCTTATAAGCTGTTT:p.I38fs,
Chr01	5584415	5584415	A	-	Deletion	exonic	Lba01g00314	frameshift deletion	Lba01g00314:Lba01g00314:exon2:c.621delT:p.I207fs,
Chr01	5584770	5584770	G	-	Deletion	exonic	Lba01g00314	frameshift deletion	Lba01g00314:Lba01g00314:exon2:c.266delC:p.P89fs,
Chr01	5594983	5594983	-	GA	Insertion	exonic	Lba01g00315	stoploss	Lba01g00315:Lba01g00315:exon4:c.830_831insTC:p.X277delinsY,
Chr01	5598155	5598155	-	TGGTGTCAC	Insertion	exonic	Lba01g00315	nonframeshift insertion	Lba01g00315:Lba01g00315:exon1:c.387_388insGTGACACCA:p.R130delinsVTPR,
Chr01	5606392	5606392	A	-	Deletion	exonic	Lba01g00318	frameshift deletion	Lba01g00318:Lba01g00318:exon3:c.1507delT:p.Y503fs,
Chr01	5606622	5606622	G	-	Deletion	exonic	Lba01g00318	frameshift deletion	Lba01g00318:Lba01g00318:exon3:c.1277delC:p.S426fs,
Chr01	5606716	5606724	ATTGAGAGA	-	Deletion	exonic	Lba01g00318	nonframeshift deletion	Lba01g00318:Lba01g00318:exon3:c.1175_1183del:p.392_395del,
Chr01	5649536	5649536	T	-	Deletion	exonic	Lba01g00322	frameshift deletion	Lba01g00322:Lba01g00322:exon2:c.112delA:p.T38fs,
Chr01	5691636	5691636	-	A	Insertion	exonic	Lba01g00323	frameshift insertion	Lba01g00323:Lba01g00323:exon1:c.138dupA:p.A46fs,
Chr01	5691638	5691638	-	AA	Insertion	exonic	Lba01g00323	frameshift insertion	Lba01g00323:Lba01g00323:exon1:c.139_140insAA:p.P47fs,
Chr01	5691685	5691685	-	TCT	Insertion	exonic	Lba01g00323	nonframeshift insertion	Lba01g00323:Lba01g00323:exon1:c.186_187insTCTTCTTCTTCT:p.V62delinsVSSSS,
Chr01	5691685	5691685	-	TCTTCTTCTTCT	Insertion	exonic	Lba01g00323	nonframeshift insertion	Lba01g00323:Lba01g00323:exon1:c.186_187insTCTTCTTCTTCT:p.V62delinsVSSSS,
Chr01	5691699	5691699	G	-	Deletion	exonic	Lba01g00323	frameshift deletion	Lba01g00323:Lba01g00323:exon1:c.200delG:p.R67fs,
Chr01	5691705	5691705	A	-	Deletion	exonic	Lba01g00323	frameshift deletion	Lba01g00323:Lba01g00323:exon1:c.206delA:p.Y69fs,
Chr01	5691707	5691707	C	-	Deletion	exonic	Lba01g00323	frameshift deletion	Lba01g00323:Lba01g00323:exon1:c.208delC:p.R70fs,
Chr01	5691710	5691711	CG	-	Deletion	exonic	Lba01g00323	frameshift deletion	Lba01g00323:Lba01g00323:exon1:c.211_212del:p.R71fs,
Chr01	5691712	5691712	-	CGT	Insertion	exonic	Lba01g00323	nonframeshift insertion	Lba01g00323:Lba01g00323:exon1:c.213_214insCGT:p.R71delinsRR,
Chr01	5797859	5797859	G	-	Deletion	exonic	Lba01g00324	frameshift deletion	Lba01g00324:Lba01g00324:exon3:c.247delG:p.G83fs,
Chr01	5797872	5797872	-	G	Insertion	exonic	Lba01g00324	frameshift insertion	Lba01g00324:Lba01g00324:exon3:c.261dupG:p.T87fs,
Chr01	5797889	5797897	AAGACAATA	-	Deletion	exonic	Lba01g00324	nonframeshift deletion	Lba01g00324:Lba01g00324:exon3:c.277_285del:p.93_95del,
Chr01	5797945	5797945	-	A	Insertion	exonic	Lba01g00324	frameshift insertion	Lba01g00324:Lba01g00324:exon3:c.334dupA:p.A111fs,
Chr01	6039371	6039371	G	-	Deletion	exonic	Lba01g00326	frameshift deletion	Lba01g00326:Lba01g00326:exon1:c.67delG:p.G23fs,
Chr01	6042987	6042987	-	A	Insertion	exonic	Lba01g00327	frameshift insertion	Lba01g00327:Lba01g00327:exon1:c.805dupT:p.S269fs,
Chr01	6061223	6061225	ATT	-	Deletion	exonic	Lba01g00328	nonframeshift deletion	Lba01g00328:Lba01g00328:exon3:c.226_228del:p.76_76del,
Chr01	6061921	6061921	-	T	Insertion	exonic	Lba01g00328	frameshift insertion	Lba01g00328:Lba01g00328:exon2:c.65dupA:p.K22fs,
Chr01	6061961	6061961	-	CCAGGGGCGGACCCACCTGGTTGCAAGAGTGTTCAGTTGAACCCACTT	Insertion	exonic	Lba01g00328	nonframeshift insertion	Lba01g00328:Lba01g00328:exon2:c.25_26insAACACTCTTGCAACCAGGTGGGTCCGCCCCTGG:p.V9delinsEHSCNQVGPPLV,
Chr01	6061961	6061961	-	CCAGGGGCGGACCCACCTGGTTGCAAGAGTGTT	Insertion	exonic	Lba01g00328	nonframeshift insertion	Lba01g00328:Lba01g00328:exon2:c.25_26insAACACTCTTGCAACCAGGTGGGTCCGCCCCTGG:p.V9delinsEHSCNQVGPPLV,
Chr01	6061962	6061962	-	CAGGGGCGGACCCACCTGGTTGCAAGAGTGTTCAGTTGAACCCACTTCGTTCGGAA	Insertion	exonic	Lba01g00328	frameshift insertion	Lba01g00328:Lba01g00328:exon2:c.24_25insTTCCGAACGAAGTGGGTTCAACTGAACACTCTTGCAACCAGGTGGGTCCGCCCCTG:p.V9fs,
Chr01	6062123	6062123	T	-	Deletion	exonic	Lba01g00328	frameshift deletion	Lba01g00328:Lba01g00328:exon1:c.12delA:p.K4fs,
Chr01	6120775	6120783	GCAGCAGAG	-	Deletion	exonic	Lba01g00330	nonframeshift deletion	Lba01g00330:Lba01g00330:exon6:c.853_861del:p.285_287del,
Chr01	6325541	6325541	A	-	Deletion	exonic	Lba01g00337	frameshift deletion	Lba01g00337:Lba01g00337:exon1:c.138delA:p.A46fs,
Chr01	6332142	6332142	A	-	Deletion	exonic	Lba01g00337	stoploss	Lba01g00337:Lba01g00337:exon5:c.1265delA:p.X422,
Chr01	6342519	6342519	C	-	Deletion	exonic	Lba01g00338	stopgain	Lba01g00338:Lba01g00338:exon2:c.375delG:p.W125X,
Chr01	6346605	6346607	AGG	-	Deletion	exonic	Lba01g00339	nonframeshift deletion	Lba01g00339:Lba01g00339:exon3:c.916_918del:p.306_306del,
Chr01	6364837	6364837	-	TACCTGC	Insertion	exonic	Lba01g00340	frameshift insertion	Lba01g00340:Lba01g00340:exon3:c.174_175insTACCTGC:p.G58fs,
Chr01	6391435	6391435	T	-	Deletion	exonic	Lba01g00341	frameshift deletion	Lba01g00341:Lba01g00341:exon3:c.624delT:p.Y208fs,
Chr01	6393444	6393444	-	T	Insertion	exonic	Lba01g00341	frameshift insertion	Lba01g00341:Lba01g00341:exon4:c.1128dupT:p.S376fs,
Chr01	6450087	6450087	G	-	Deletion	exonic	Lba01g00342	frameshift deletion	Lba01g00342:Lba01g00342:exon2:c.586delG:p.G196fs,
Chr01	6467074	6467076	GAC	-	Deletion	exonic	Lba01g00343	nonframeshift deletion	Lba01g00343:Lba01g00343:exon2:c.321_323del:p.107_108del,
Chr01	6506968	6506968	C	-	Deletion	exonic	Lba01g00344	frameshift deletion	Lba01g00344:Lba01g00344:exon4:c.1203delG:p.L401fs,
Chr01	6506971	6506974	GCAC	-	Deletion	exonic	Lba01g00344	frameshift deletion	Lba01g00344:Lba01g00344:exon4:c.1197_1200del:p.W399fs,
Chr01	6507011	6507011	G	-	Deletion	exonic	Lba01g00344	stopgain	Lba01g00344:Lba01g00344:exon4:c.1160delC:p.S387X,
Chr01	6507019	6507019	-	C	Insertion	exonic	Lba01g00344	frameshift insertion	Lba01g00344:Lba01g00344:exon4:c.1151_1152insG:p.N384fs,
Chr01	6507165	6507165	-	ATTTTTTTG	Insertion	exonic	Lba01g00344	nonframeshift insertion	Lba01g00344:Lba01g00344:exon4:c.1005_1006insCAAAAAAAT:p.S336delinsQKNS,
Chr01	6507166	6507166	-	TTTTTTTG	Insertion	exonic	Lba01g00344	nonframeshift insertion	Lba01g00344:Lba01g00344:exon4:c.1004_1005insGCTTTTAAGGGAAACATACATGAATTTTCAAAAAAA:p.F335delinsLLLRETYMNFQKN,
Chr01	6507166	6507166	-	TTTTTTTGAAAATTCATGTATGTTTCCCTTAAAAGC	Insertion	exonic	Lba01g00344	nonframeshift insertion	Lba01g00344:Lba01g00344:exon4:c.1004_1005insGCTTTTAAGGGAAACATACATGAATTTTCAAAAAAA:p.F335delinsLLLRETYMNFQKN,
Chr01	6507170	6507170	-	TCATGTATGTTTCCCTTAAAA	Insertion	exonic	Lba01g00344	nonframeshift insertion	Lba01g00344:Lba01g00344:exon4:c.1000_1001insTTTTAAGGGAAACATACATGA:p.H334delinsLLRETYMN,
Chr01	6508446	6508446	T	-	Deletion	exonic	Lba01g00344	frameshift deletion	Lba01g00344:Lba01g00344:exon1:c.212delA:p.D71fs,
Chr01	6841847	6841855	GGGGTACCA	-	Deletion	exonic	Lba01g00349	nonframeshift deletion	Lba01g00349:Lba01g00349:exon4:c.186_194del:p.62_65del,
Chr01	6881187	6881214	TTAAGAATTGAGTAGGGGCCGCGCGAAC	-	Deletion	exonic	Lba01g00350	frameshift deletion	Lba01g00350:Lba01g00350:exon2:c.75_87del:p.T25fs,
Chr01	6881219	6881219	-	C	Insertion	exonic	Lba01g00350	frameshift insertion	Lba01g00350:Lba01g00350:exon2:c.93dupC:p.G31fs,
Chr01	6972703	6972703	T	-	Deletion	exonic	Lba01g00352	stopgain	Lba01g00352:Lba01g00352:exon1:c.1delA:p.M1X,
Chr01	6982417	6982417	-	AAAA	Insertion	exonic	Lba01g00353	frameshift insertion	Lba01g00353:Lba01g00353:exon1:c.137_138insAAAA:p.S46fs,
Chr01	6982424	6982426	TCT	-	Deletion	exonic	Lba01g00353	nonframeshift deletion	Lba01g00353:Lba01g00353:exon1:c.144_146del:p.48_49del,
Chr01	6982430	6982430	A	-	Deletion	exonic	Lba01g00353	frameshift deletion	Lba01g00353:Lba01g00353:exon1:c.150delA:p.T50fs,
Chr01	6983301	6983301	-	T	Insertion	exonic	Lba01g00353	frameshift insertion	Lba01g00353:Lba01g00353:exon2:c.791dupT:p.V264fs,
Chr01	6988252	6988252	A	-	Deletion	exonic	Lba01g00354	frameshift deletion	Lba01g00354:Lba01g00354:exon1:c.1081delT:p.S361fs,
Chr01	6988593	6988593	-	TGT	Insertion	exonic	Lba01g00354	nonframeshift insertion	Lba01g00354:Lba01g00354:exon1:c.739_740insACA:p.R247delinsNR,
Chr01	6988597	6988599	CCC	-	Deletion	exonic	Lba01g00354	nonframeshift deletion	Lba01g00354:Lba01g00354:exon1:c.734_736del:p.245_246del,
Chr01	6989299	6989304	GCAAAC	-	Deletion	exonic	Lba01g00354	nonframeshift deletion	Lba01g00354:Lba01g00354:exon1:c.29_34del:p.10_12del,
Chr01	7006146	7006148	AGG	-	Deletion	exonic	Lba01g00353	frameshift deletion	Lba01g00353:Lba01g00353:exon6:c.1180delG:p.A394fs,
Chr01	7066423	7066423	C	-	Deletion	exonic	Lba01g00355	frameshift deletion	Lba01g00355:Lba01g00355:exon4:c.792delC:p.I264fs,
Chr01	7069035	7069035	G	-	Deletion	exonic	Lba01g00355	frameshift deletion	Lba01g00355:Lba01g00355:exon7:c.1353delG:p.L451fs,
Chr01	7089904	7089904	C	-	Deletion	exonic	Lba01g00355	frameshift deletion	Lba01g00355:Lba01g00355:exon10:c.1769delC:p.S590fs,
Chr01	7089919	7089930	TTGAGAAATGTC	-	Deletion	exonic	Lba01g00355	nonframeshift deletion	Lba01g00355:Lba01g00355:exon10:c.1784_1795del:p.595_599del,
Chr01	7089941	7089945	ACAAG	-	Deletion	exonic	Lba01g00355	frameshift deletion	Lba01g00355:Lba01g00355:exon10:c.1806_1810del:p.Q602fs,
Chr01	7157293	7157293	A	-	Deletion	exonic	Lba01g00356	frameshift deletion	Lba01g00356:Lba01g00356:exon6:c.1043delA:p.E348fs,
Chr01	7358423	7358423	-	T	Insertion	exonic	Lba01g00362	frameshift insertion	Lba01g00362:Lba01g00362:exon3:c.282dupA:p.P95fs,
Chr01	7415970	7415970	A	-	Deletion	exonic	Lba01g00363	frameshift deletion	Lba01g00363:Lba01g00363:exon6:c.697delT:p.S233fs,
Chr01	7416044	7416044	G	-	Deletion	exonic	Lba01g00363	frameshift deletion	Lba01g00363:Lba01g00363:exon6:c.623delC:p.P208fs,
Chr01	7434672	7434672	G	-	Deletion	exonic	Lba01g00364	frameshift deletion	Lba01g00364:Lba01g00364:exon1:c.548delG:p.W183fs,
Chr01	7470272	7470273	AA	-	Deletion	exonic	Lba01g00365	frameshift deletion	Lba01g00365:Lba01g00365:exon2:c.925_926del:p.N309fs,
Chr01	7470279	7470280	CC	-	Deletion	exonic	Lba01g00365	frameshift deletion	Lba01g00365:Lba01g00365:exon2:c.932_933del:p.S311fs,
Chr01	7470371	7470371	A	-	Deletion	exonic	Lba01g00365	frameshift deletion	Lba01g00365:Lba01g00365:exon2:c.1024delA:p.K342fs,
Chr01	7470588	7470588	T	-	Deletion	exonic	Lba01g00365	frameshift deletion	Lba01g00365:Lba01g00365:exon2:c.1241delT:p.I414fs,
Chr01	7514557	7514570	CATAGTGACTCCTC	-	Deletion	exonic	Lba01g00366	frameshift deletion	Lba01g00366:Lba01g00366:exon1:c.687_700del:p.D229fs,
Chr01	7566577	7566578	GA	-	Deletion	exonic	Lba01g00368	frameshift deletion	Lba01g00368:Lba01g00368:exon1:c.1053_1054del:p.R351fs,
Chr01	7566584	7566584	-	TAT	Insertion	exonic	Lba01g00368	nonframeshift insertion	Lba01g00368:Lba01g00368:exon1:c.1060_1061insTAT:p.M354delinsIL,
Chr01	7647593	7647593	G	-	Deletion	exonic	Lba01g00369	frameshift deletion	Lba01g00369:Lba01g00369:exon2:c.513delG:p.L171fs,
Chr01	7651372	7651372	-	TA	Insertion	exonic	Lba01g00369	frameshift insertion	Lba01g00369:Lba01g00369:exon4:c.887_888insTA:p.W296fs,
Chr01	7675879	7675887	TTTTATCAC	-	Deletion	exonic	Lba01g00369	nonframeshift deletion	Lba01g00369:Lba01g00369:exon5:c.1477_1485del:p.493_495del,
Chr01	7676481	7676484	GTAC	-	Deletion	exonic	Lba01g00369	frameshift deletion	Lba01g00369:Lba01g00369:exon5:c.2079_2082del:p.G693fs,
Chr01	7676740	7676740	A	-	Deletion	exonic	Lba01g00369	frameshift deletion	Lba01g00369:Lba01g00369:exon5:c.2338delA:p.S780fs,
Chr01	7709650	7709653	TTTT	-	Deletion	exonic	Lba01g00370	frameshift deletion	Lba01g00370:Lba01g00370:exon1:c.98_101del:p.I33fs,
Chr01	7709756	7709756	-	A	Insertion	exonic	Lba01g00370	frameshift insertion	Lba01g00370:Lba01g00370:exon1:c.205dupA:p.L68fs,
Chr01	7709918	7709918	T	-	Deletion	exonic	Lba01g00370	frameshift deletion	Lba01g00370:Lba01g00370:exon1:c.366delT:p.D122fs,
Chr01	7710090	7710090	-	G	Insertion	exonic	Lba01g00370	frameshift insertion	Lba01g00370:Lba01g00370:exon1:c.539dupG:p.W180fs,
Chr01	7710226	7710226	-	GGAGACCGGC	Insertion	exonic	Lba01g00370	frameshift insertion	Lba01g00370:Lba01g00370:exon1:c.674_675insGGAGACCGGC:p.K225fs,
Chr01	7710571	7710572	GC	-	Deletion	exonic	Lba01g00370	frameshift deletion	Lba01g00370:Lba01g00370:exon1:c.1019_1020del:p.G340fs,
Chr01	7759271	7759272	TC	-	Deletion	exonic	Lba01g00373	frameshift deletion	Lba01g00373:Lba01g00373:exon1:c.289_290del:p.S97fs,
Chr01	7759735	7759735	-	A	Insertion	exonic	Lba01g00373	frameshift insertion	Lba01g00373:Lba01g00373:exon1:c.754dupA:p.T251fs,
Chr01	7760310	7760310	C	-	Deletion	exonic;splicing	Lba01g00373;Lba01g00372(Lba01g00372:exon10:c.1091-1G>-)	frameshift deletion	Lba01g00373:Lba01g00373:exon1:c.1328delC:p.A443fs,
Chr01	7760340	7760340	-	GTAA	Insertion	exonic	Lba01g00373	stopgain	Lba01g00373:Lba01g00373:exon1:c.1358_1359insGTAA:p.L453_N454delinsLX,
Chr01	7763212	7763224	CCTCTAGATGATA	-	Deletion	exonic	Lba01g00372	frameshift deletion	Lba01g00372:Lba01g00372:exon4:c.332_344del:p.L111fs,
Chr01	7764965	7764965	-	A	Insertion	exonic	Lba01g00372	frameshift insertion	Lba01g00372:Lba01g00372:exon1:c.35dupT:p.F12fs,
Chr01	7764965	7764965	A	-	Deletion	exonic	Lba01g00372	frameshift deletion	Lba01g00372:Lba01g00372:exon1:c.36delT:p.F12fs,
Chr01	7784697	7784697	-	AAAGTGACCATTTTTTAC	Insertion	exonic	Lba01g00375	nonframeshift insertion	Lba01g00375:Lba01g00375:exon1:c.81_82insAAAGTGACCATTTTTTAC:p.L27delinsLKVTIFY,
Chr01	7787425	7787425	C	-	Deletion	exonic	Lba01g00375	frameshift deletion	Lba01g00375:Lba01g00375:exon3:c.469delC:p.P157fs,
Chr01	7787443	7787443	-	GATTATCATTTATATCTATTGATTTTCCATTTATATCCACTAAAGTTGGCGTTTGATTATCATTTATATCTATTGATTTTCC	Insertion	exonic	Lba01g00375	stopgain	Lba01g00375:Lba01g00375:exon3:c.487_488insGATTATCATTTATATCTATTG:p.Y163delinsX,
Chr01	7787443	7787443	-	GATTATCATTTATATCTATTGATTTTCC	Insertion	exonic	Lba01g00375	stopgain	Lba01g00375:Lba01g00375:exon3:c.487_488insGATTATCATTTATATCTATTG:p.Y163delinsX,
Chr01	7787443	7787443	-	GATTATCATTTATATCTATTG	Insertion	exonic	Lba01g00375	stopgain	Lba01g00375:Lba01g00375:exon3:c.487_488insGATTATCATTTATATCTATTG:p.Y163delinsX,
Chr01	7787529	7787529	-	G	Insertion	exonic	Lba01g00375	frameshift insertion	Lba01g00375:Lba01g00375:exon3:c.574dupG:p.S191fs,
Chr01	7828302	7828312	AAAAAAAAAAA	-	Deletion	exonic	Lba01g00377	frameshift deletion	Lba01g00377:Lba01g00377:exon3:c.469_479del:p.K157fs,
Chr01	7828310	7828312	AAA	-	Deletion	exonic	Lba01g00377	nonframeshift deletion	Lba01g00377:Lba01g00377:exon3:c.477_479del:p.159_160del,
Chr01	7828309	7828312	AAAA	-	Deletion	exonic	Lba01g00377	frameshift deletion	Lba01g00377:Lba01g00377:exon3:c.476_479del:p.K159fs,
Chr01	7828312	7828312	A	-	Deletion	exonic	Lba01g00377	frameshift deletion	Lba01g00377:Lba01g00377:exon3:c.479delA:p.K160fs,
Chr01	7828311	7828312	AA	-	Deletion	exonic	Lba01g00377	frameshift deletion	Lba01g00377:Lba01g00377:exon3:c.478_479del:p.K160fs,
Chr01	7828312	7828312	-	A	Insertion	exonic	Lba01g00377	frameshift insertion	Lba01g00377:Lba01g00377:exon3:c.479dupA:p.K160fs,
Chr01	7879499	7879499	-	TACATTTTTGT	Insertion	exonic	Lba01g00379	stopgain	Lba01g00379:Lba01g00379:exon2:c.494_495insACAAAAATGTA:p.C165_H166delinsX,
Chr01	7879502	7879513	AAAATGTGGGAG	-	Deletion	exonic	Lba01g00379	nonframeshift deletion	Lba01g00379:Lba01g00379:exon2:c.481_492del:p.161_164del,
Chr01	7879514	7879514	-	,*	Insertion	exonic	Lba01g00379	nonframeshift insertion	Lba01g00379:Lba01g00379:exon2:c.479_480insTGT:p.M160delinsIV,
Chr01	7879514	7879514	-	ACA	Insertion	exonic	Lba01g00379	nonframeshift insertion	Lba01g00379:Lba01g00379:exon2:c.479_480insTGT:p.M160delinsIV,
Chr01	7879521	7879521	-	CCTC	Insertion	exonic	Lba01g00379	frameshift insertion	Lba01g00379:Lba01g00379:exon2:c.472_473insGAGG:p.K158fs,
Chr01	7879518	7879519	TG	-	Deletion	exonic	Lba01g00379	frameshift deletion	Lba01g00379:Lba01g00379:exon2:c.475_476del:p.Q159fs,
Chr01	7879522	7879522	-	TCATA	Insertion	exonic	Lba01g00379	frameshift insertion	Lba01g00379:Lba01g00379:exon2:c.471_472insTATGA:p.K158fs,
Chr01	7879524	7879529	AACCAC	-	Deletion	exonic	Lba01g00379	nonframeshift deletion	Lba01g00379:Lba01g00379:exon2:c.465_470del:p.155_157del,
Chr01	7879531	7879531	-	,*	Insertion	exonic	Lba01g00379	-	-
Chr01	7879531	7879531	C	-	Deletion	exonic	Lba01g00379	frameshift deletion	Lba01g00379:Lba01g00379:exon2:c.463delG:p.E155fs,
Chr01	7879535	7879536	TT	-	Deletion	exonic	Lba01g00379	frameshift deletion	Lba01g00379:Lba01g00379:exon2:c.458_459del:p.Q153fs,
Chr01	7879538	7879546	GTCCCACAT	-	Deletion	exonic	Lba01g00379	nonframeshift deletion	Lba01g00379:Lba01g00379:exon2:c.448_456del:p.150_152del,
Chr01	7879549	7879551	AAA	-	Deletion	exonic	Lba01g00379	nonframeshift deletion	Lba01g00379:Lba01g00379:exon2:c.443_445del:p.148_149del,
Chr01	7879558	7879564	TTACTTT	-	Deletion	exonic	Lba01g00379	frameshift deletion	Lba01g00379:Lba01g00379:exon2:c.430_436del:p.K144fs,
Chr01	7879566	7879566	-	G	Insertion	exonic	Lba01g00379	frameshift insertion	Lba01g00379:Lba01g00379:exon2:c.427_428insC:p.D143fs,
Chr01	7879571	7879571	C	-	Deletion	exonic	Lba01g00379	frameshift deletion	Lba01g00379:Lba01g00379:exon2:c.423delG:p.M141fs,
Chr01	7979906	7979906	-	TT	Insertion	exonic	Lba01g00381	frameshift insertion	Lba01g00381:Lba01g00381:exon2:c.218_219insAA:p.N73fs,
Chr01	7979919	7979920	AC	-	Deletion	exonic	Lba01g00381	frameshift deletion	Lba01g00381:Lba01g00381:exon2:c.205_206del:p.V69fs,
Chr01	7981790	7981790	-	TGT	Insertion	exonic	Lba01g00382	nonframeshift insertion	Lba01g00382:Lba01g00382:exon4:c.827_828insACA:p.Q276delinsQQ,
Chr01	7982801	7982813	CTTCACCGAAACA	-	Deletion	exonic	Lba01g00382	frameshift deletion	Lba01g00382:Lba01g00382:exon2:c.214_226del:p.C72fs,
Chr01	7983029	7983029	-	A	Insertion	exonic	Lba01g00382	frameshift insertion	Lba01g00382:Lba01g00382:exon1:c.2dupT:p.M1fs,
Chr01	7983031	7983033	TTT	-	Deletion	exonic	Lba01g00382	stopgain	Lba01g00382:Lba01g00382:exon1:c.1delA:p.M1X,
Chr01	8068617	8068617	-	T	Insertion	exonic	Lba01g00383	frameshift insertion	Lba01g00383:Lba01g00383:exon2:c.145dupA:p.I49fs,
Chr01	8068694	8068695	TA	-	Deletion	exonic	Lba01g00383	frameshift deletion	Lba01g00383:Lba01g00383:exon2:c.68_69del:p.I23fs,
Chr01	8072495	8072546	CTCCCTCCCTTTCTCTATCTCCGGCCTCTCTTCTCCTTCCCCTCACTTACCC	-	Deletion	exonic	Lba01g00384	frameshift deletion	Lba01g00384:Lba01g00384:exon2:c.139_140del:p.G47fs,
Chr01	8232754	8232754	-	TAC	Insertion	exonic	Lba01g00387	nonframeshift insertion	Lba01g00387:Lba01g00387:exon9:c.1756_1757insGTA:p.N586delinsSN,
Chr01	8232990	8232990	-	GGAAAAAGGAGAAA	Insertion	exonic	Lba01g00387	frameshift insertion	Lba01g00387:Lba01g00387:exon9:c.1520_1521insTTTCTCCTTTTTCC:p.R507fs,
Chr01	8232992	8232992	-	AAAAAGGAGAAAGC	Insertion	exonic	Lba01g00387	frameshift insertion	Lba01g00387:Lba01g00387:exon9:c.1518_1519insGCTTTCTCCTTTTT:p.R507fs,
Chr01	8238962	8238982	GAATTACACGAAGATGGCCTT	-	Deletion	exonic	Lba01g00387	nonframeshift deletion	Lba01g00387:Lba01g00387:exon5:c.971_991del:p.324_331del,
Chr01	8239169	8239169	-	ATT	Insertion	exonic	Lba01g00387	nonframeshift insertion	Lba01g00387:Lba01g00387:exon5:c.783_784insAAT:p.H262delinsNH,
Chr01	8241961	8241961	-	ATCAGG	Insertion	exonic	Lba01g00387	nonframeshift insertion	Lba01g00387:Lba01g00387:exon4:c.654_655insCCTGAT:p.R219delinsPDR,
Chr01	8241963	8241963	-	ATAGCC	Insertion	exonic	Lba01g00387	frameshift insertion	Lba01g00387:Lba01g00387:exon4:c.652_653insCTAT:p.E218fs,
Chr01	8241963	8241963	-	ATAG	Insertion	exonic	Lba01g00387	frameshift insertion	Lba01g00387:Lba01g00387:exon4:c.652_653insCTAT:p.E218fs,
Chr01	8241965	8241965	-	G	Insertion	exonic	Lba01g00387	frameshift insertion	Lba01g00387:Lba01g00387:exon4:c.650_651insC:p.E217fs,
Chr01	8251418	8251420	GAG	-	Deletion	exonic	Lba01g00387	nonframeshift deletion	Lba01g00387:Lba01g00387:exon1:c.96_98del:p.32_33del,
Chr01	8251409	8251420	GAGGAGGAGGAG	-	Deletion	exonic	Lba01g00387	nonframeshift deletion	Lba01g00387:Lba01g00387:exon1:c.96_107del:p.32_36del,
Chr01	8275480	8275480	-	C	Insertion	exonic	Lba01g00388	frameshift insertion	Lba01g00388:Lba01g00388:exon1:c.332dupC:p.S111fs,
Chr01	8276458	8276458	-	CTT	Insertion	exonic	Lba01g00388	nonframeshift insertion	Lba01g00388:Lba01g00388:exon1:c.1309_1310insCTT:p.T437delinsTS,
Chr01	8295702	8295703	CT	-	Deletion	exonic	Lba01g00389	frameshift deletion	Lba01g00389:Lba01g00389:exon4:c.1053_1054del:p.K351fs,
Chr01	8295704	8295704	-	AA	Insertion	exonic	Lba01g00389	frameshift insertion	Lba01g00389:Lba01g00389:exon4:c.1051_1052insTT:p.K351fs,
Chr01	8295741	8295743	AAA	-	Deletion	exonic	Lba01g00389	nonframeshift deletion	Lba01g00389:Lba01g00389:exon4:c.1013_1015del:p.338_339del,
Chr01	8295747	8295747	-	TTC	Insertion	exonic	Lba01g00389	nonframeshift insertion	Lba01g00389:Lba01g00389:exon4:c.1008_1009insGAA:p.I337delinsEI,
Chr01	8295832	8295832	-	GAC	Insertion	exonic	Lba01g00389	nonframeshift insertion	Lba01g00389:Lba01g00389:exon4:c.923_924insGTC:p.D308delinsES,
Chr01	8295834	8295835	CA	-	Deletion	exonic	Lba01g00389	frameshift deletion	Lba01g00389:Lba01g00389:exon4:c.921_922del:p.N307fs,
Chr01	8295840	8295840	T	-	Deletion	exonic	Lba01g00389	frameshift deletion	Lba01g00389:Lba01g00389:exon4:c.916delA:p.I306fs,
Chr01	8295843	8295843	-	ATA	Insertion	exonic	Lba01g00389	nonframeshift insertion	Lba01g00389:Lba01g00389:exon4:c.912_913insTAT:p.I305delinsYI,
Chr01	8295913	8295913	-	CA	Insertion	exonic	Lba01g00389	frameshift insertion	Lba01g00389:Lba01g00389:exon4:c.842_843insTG:p.N281fs,
Chr01	8295915	8295916	TG	-	Deletion	exonic	Lba01g00389	frameshift deletion	Lba01g00389:Lba01g00389:exon4:c.840_841del:p.S280fs,
Chr01	8295919	8295919	-	AT	Insertion	exonic	Lba01g00389	frameshift insertion	Lba01g00389:Lba01g00389:exon4:c.836_837insAT:p.I279fs,
Chr01	8295923	8295923	-	AGAA	Insertion	exonic	Lba01g00389	frameshift insertion	Lba01g00389:Lba01g00389:exon4:c.832_833insTTCT:p.E278fs,
Chr01	8295998	8295998	G	-	Deletion	exonic	Lba01g00389	frameshift deletion	Lba01g00389:Lba01g00389:exon4:c.758delC:p.P253fs,
Chr01	8296266	8296266	G	-	Deletion	exonic	Lba01g00389	frameshift deletion	Lba01g00389:Lba01g00389:exon3:c.502delC:p.Q168fs,
Chr01	8296309	8296311	TAA	-	Deletion	exonic	Lba01g00389	nonframeshift deletion	Lba01g00389:Lba01g00389:exon3:c.457_459del:p.153_153del,
Chr01	8296372	8296374	TTT	-	Deletion	exonic	Lba01g00389	nonframeshift deletion	Lba01g00389:Lba01g00389:exon3:c.394_396del:p.132_132del,
Chr01	8296385	8296385	-	CA	Insertion	exonic	Lba01g00389	frameshift insertion	Lba01g00389:Lba01g00389:exon3:c.382_383insTG:p.R128fs,
Chr01	8296388	8296389	TG	-	Deletion	exonic	Lba01g00389	frameshift deletion	Lba01g00389:Lba01g00389:exon3:c.379_380del:p.H127fs,
Chr01	8296608	8296608	-	C	Insertion	exonic	Lba01g00389	frameshift insertion	Lba01g00389:Lba01g00389:exon1:c.197_198insG:p.F66fs,
Chr01	8298762	8298762	-	CTTCTCCAAGCAAAGGCATATGATAACAATGTTCTTACTCTTTTCGAATGCCTGGCATAATATGCCTACC	Insertion	exonic	Lba01g00391	frameshift insertion	Lba01g00391:Lba01g00391:exon4:c.593_594insGGTAGGCATATTATGCCGGGCATTCGAAAAGAGTAAGAACATTGTTATCATATGCCTTTGCTTGGAGAAG:p.S198fs,
Chr01	8298762	8298762	-	CTTCTCCAAGCAAAGGCGATCCCAGACATCATCCAATATGATAACAATGTTCTTACTCTTTTCGAATGCCTGGCATAATATGCCTACC	Insertion	exonic	Lba01g00391	frameshift insertion	Lba01g00391:Lba01g00391:exon4:c.593_594insGGTAGGCATATTATGCCGGGCATTCGAAAAGAGTAAGAACATTGTTATCATATGCCTTTGCTTGGAGAAG:p.S198fs,
Chr01	8298762	8298762	-	CTTCTCCAAGCAAAGGCATATGATAACAATGTTCTTACTCTTTTCGAATGCCCGGCATAATATGCCTACC	Insertion	exonic	Lba01g00391	frameshift insertion	Lba01g00391:Lba01g00391:exon4:c.593_594insGGTAGGCATATTATGCCGGGCATTCGAAAAGAGTAAGAACATTGTTATCATATGCCTTTGCTTGGAGAAG:p.S198fs,
Chr01	8298765	8298766	TA	-	Deletion	exonic	Lba01g00391	frameshift deletion	Lba01g00391:Lba01g00391:exon4:c.590_591del:p.I197fs,
Chr01	8298769	8298769	-	CCAAGCAAAG	Insertion	exonic	Lba01g00391	frameshift insertion	Lba01g00391:Lba01g00391:exon4:c.586_587insCTTTGCTTGG:p.Q196fs,
Chr01	8299084	8299084	-	CAA	Insertion	exonic	Lba01g00391	nonframeshift insertion	Lba01g00391:Lba01g00391:exon3:c.345_346insTTG:p.E116delinsLE,
Chr01	8299100	8299100	-	AAG	Insertion	exonic	Lba01g00391	nonframeshift insertion	Lba01g00391:Lba01g00391:exon3:c.329_330insCTT:p.L110delinsFL,
Chr01	8299402	8299402	-	CCCA	Insertion	exonic	Lba01g00391	frameshift insertion	Lba01g00391:Lba01g00391:exon1:c.41_42insTGGG:p.D14fs,
Chr01	8299403	8299403	-	GATCTTCCGAAACCAAGA	Insertion	exonic	Lba01g00391	nonframeshift insertion	Lba01g00391:Lba01g00391:exon1:c.40_41insTCTTGGTTTCGGAAGATC:p.D14delinsVLVSEDH,
Chr01	8300412	8300412	A	-	Deletion	exonic	Lba01g00392	stoploss	Lba01g00392:Lba01g00392:exon5:c.667delT:p.X223,
Chr01	8300447	8300454	ATCATTTG	-	Deletion	exonic	Lba01g00392	frameshift deletion	Lba01g00392:Lba01g00392:exon5:c.625_632del:p.Q209fs,
Chr01	8300481	8300481	C	-	Deletion	exonic	Lba01g00392	frameshift deletion	Lba01g00392:Lba01g00392:exon5:c.598delG:p.A200fs,
Chr01	8301389	8301390	CT	-	Deletion	exonic	Lba01g00392	frameshift deletion	Lba01g00392:Lba01g00392:exon4:c.380_381del:p.K127fs,
Chr01	8301947	8301947	-	GA	Insertion	exonic	Lba01g00392	frameshift insertion	Lba01g00392:Lba01g00392:exon3:c.312_313insTC:p.T105fs,
Chr01	8301949	8301949	-	CTCGTACAGCCCGAGATA	Insertion	exonic	Lba01g00392	nonframeshift insertion	Lba01g00392:Lba01g00392:exon3:c.310_311insTATCTCGGGCTGTACGAG:p.K104delinsISRAVRE,
Chr01	8301960	8301960	-	A	Insertion	exonic	Lba01g00392	frameshift insertion	Lba01g00392:Lba01g00392:exon3:c.299dupT:p.L100fs,
Chr01	8301964	8301964	T	-	Deletion	exonic	Lba01g00392	frameshift deletion	Lba01g00392:Lba01g00392:exon3:c.296delA:p.K99fs,
Chr01	8301975	8301976	CG	-	Deletion	exonic	Lba01g00392	frameshift deletion	Lba01g00392:Lba01g00392:exon3:c.284_285del:p.T95fs,
Chr01	8301976	8301976	-	ATATATATATATATATATATA	Insertion	exonic	Lba01g00392	nonframeshift insertion	Lba01g00392:Lba01g00392:exon3:c.283_284insTATATATATATATATATATAT:p.T95delinsIYIYIYIS,
Chr01	8302065	8302065	-	A	Insertion	exonic	Lba01g00392	frameshift insertion	Lba01g00392:Lba01g00392:exon3:c.194dupT:p.L65fs,
Chr01	8302077	8302077	A	-	Deletion	exonic	Lba01g00392	frameshift deletion	Lba01g00392:Lba01g00392:exon3:c.183delT:p.P61fs,
Chr01	8326360	8326360	-	GTG	Insertion	exonic	Lba01g00393	nonframeshift insertion	Lba01g00393:Lba01g00393:exon2:c.105_106insCAC:p.S36delinsHS,
Chr01	8345863	8345863	-	CCTCTG	Insertion	exonic	Lba01g00394	nonframeshift insertion	Lba01g00394:Lba01g00394:exon14:c.1406_1407insCAGAGG:p.G469delinsGRG,
Chr01	8345963	8345963	C	-	Deletion	exonic	Lba01g00394	frameshift deletion	Lba01g00394:Lba01g00394:exon14:c.1307delG:p.G436fs,
Chr01	8414792	8414792	C	-	Deletion	exonic	Lba01g00395	frameshift deletion	Lba01g00395:Lba01g00395:exon14:c.2059delG:p.V687fs,
Chr01	8414806	8414807	GT	-	Deletion	exonic	Lba01g00395	frameshift deletion	Lba01g00395:Lba01g00395:exon14:c.2044_2045del:p.T682fs,
Chr01	8429038	8429038	T	-	Deletion	exonic	Lba01g00395	frameshift deletion	Lba01g00395:Lba01g00395:exon5:c.841delA:p.M281fs,
Chr01	8442896	8442896	-	A	Insertion	exonic	Lba01g00395	frameshift insertion	Lba01g00395:Lba01g00395:exon1:c.41dupT:p.F14fs,
Chr01	8534107	8534107	-	GTGCCTTCTC	Insertion	exonic	Lba01g00396	stopgain	Lba01g00396:Lba01g00396:exon9:c.1741_1742insGAGAAGGCAC:p.Y581_L582delinsX,
Chr01	8534109	8534109	C	-	Deletion	exonic	Lba01g00396	frameshift deletion	Lba01g00396:Lba01g00396:exon9:c.1740delG:p.K580fs,
Chr01	8552400	8552400	T	-	Deletion	exonic	Lba01g00396	frameshift deletion	Lba01g00396:Lba01g00396:exon4:c.736delA:p.I246fs,
Chr01	8556644	8556646	TAA	-	Deletion	exonic	Lba01g00396	nonframeshift deletion	Lba01g00396:Lba01g00396:exon1:c.85_87del:p.29_29del,
Chr01	8597200	8597200	T	-	Deletion	exonic	Lba01g00398	frameshift deletion	Lba01g00398:Lba01g00398:exon3:c.158delA:p.N53fs,
Chr01	8597207	8597208	TC	-	Deletion	exonic	Lba01g00398	frameshift deletion	Lba01g00398:Lba01g00398:exon3:c.150_151del:p.K50fs,
Chr01	8597211	8597211	-	TA	Insertion	exonic	Lba01g00398	frameshift insertion	Lba01g00398:Lba01g00398:exon3:c.146_147insTA:p.S49fs,
Chr01	8597794	8597802	AGCTTGTGG	-	Deletion	exonic	Lba01g00399	nonframeshift deletion	Lba01g00399:Lba01g00399:exon4:c.256_264del:p.86_88del,
Chr01	8597960	8597960	T	-	Deletion	exonic	Lba01g00399	frameshift deletion	Lba01g00399:Lba01g00399:exon3:c.149delA:p.K50fs,
Chr01	8598018	8598018	-	GCAGGGC	Insertion	exonic	Lba01g00399	frameshift insertion	Lba01g00399:Lba01g00399:exon3:c.90_91insGCCCTGC:p.S31fs,
Chr01	8620091	8620093	GTT	-	Deletion	exonic	Lba01g00400	nonframeshift deletion	Lba01g00400:Lba01g00400:exon4:c.481_483del:p.161_161del,
Chr01	8620342	8620342	-	TTTTATATGTTTTAATGTCTTTCCTTTTTGGGGTTGTCTTCAGT	Insertion	exonic	Lba01g00400	nonframeshift insertion	Lba01g00400:Lba01g00400:exon5:c.643_644insTTTTATATGTTTTAATGTTTTTCCTTTTTTGGGGTTGTCTTCAGT:p.D215delinsVLYVLMFFLFWGCLQY,
Chr01	8620342	8620342	-	TTTT	Insertion	exonic	Lba01g00400	nonframeshift insertion	Lba01g00400:Lba01g00400:exon5:c.643_644insTTTTATATGTTTTAATGTTTTTCCTTTTTTGGGGTTGTCTTCAGT:p.D215delinsVLYVLMFFLFWGCLQY,
Chr01	8620342	8620342	-	TTTTATATGTTTTAATGTTTTTCCTTTTTTGGGGTCGTCTTCAGT	Insertion	exonic	Lba01g00400	nonframeshift insertion	Lba01g00400:Lba01g00400:exon5:c.643_644insTTTTATATGTTTTAATGTTTTTCCTTTTTTGGGGTTGTCTTCAGT:p.D215delinsVLYVLMFFLFWGCLQY,
Chr01	8620342	8620342	-	TTTTATATGTTTTA	Insertion	exonic	Lba01g00400	nonframeshift insertion	Lba01g00400:Lba01g00400:exon5:c.643_644insTTTTATATGTTTTAATGTTTTTCCTTTTTTGGGGTTGTCTTCAGT:p.D215delinsVLYVLMFFLFWGCLQY,
Chr01	8620342	8620342	-	TTTTATATGTTTTAATGTTTTTCCTTTTTTGGGGTTGTCTTCAGT	Insertion	exonic	Lba01g00400	nonframeshift insertion	Lba01g00400:Lba01g00400:exon5:c.643_644insTTTTATATGTTTTAATGTTTTTCCTTTTTTGGGGTTGTCTTCAGT:p.D215delinsVLYVLMFFLFWGCLQY,
Chr01	8620344	8620344	-	ATGTTTTAATGTCTTTC	Insertion	exonic	Lba01g00400	stopgain	Lba01g00400:Lba01g00400:exon5:c.645_646insATGTTTTAATGTTTTTC:p.D215_L216delinsDMFX,
Chr01	8620344	8620344	-	ATGTTTTAATGTTTTTC	Insertion	exonic	Lba01g00400	stopgain	Lba01g00400:Lba01g00400:exon5:c.645_646insATGTTTTAATGTTTTTC:p.D215_L216delinsDMFX,
Chr01	8620346	8620346	-	GTTTTAA	Insertion	exonic	Lba01g00400	stopgain	Lba01g00400:Lba01g00400:exon5:c.647_648insGTTTTAA:p.L216_E217delinsLFX,
Chr01	8623286	8623286	-	CAAGC	Insertion	exonic	Lba01g00400	frameshift insertion	Lba01g00400:Lba01g00400:exon7:c.878_879insCAAGC:p.V293fs,
Chr01	8623699	8623699	G	-	Deletion	exonic	Lba01g00400	frameshift deletion	Lba01g00400:Lba01g00400:exon9:c.1082delG:p.R361fs,
Chr01	8624201	8624201	-	TGTTATACCCCGTACATTTATACGACAAATTAC	Insertion	exonic	Lba01g00400	nonframeshift insertion	Lba01g00400:Lba01g00400:exon11:c.1337_1338insTGTTATACCCCGTACATTTATACGACAAATTAC:p.G446delinsGVIPRTFIRQIT,
Chr01	8624358	8624453	CGCTTATATTAATGTTCTTAAGGATCTTGTAAACCTTGATAATGATAACGACAATATACCCAATGGGATACCAGAAGTGGGAGATCGGGTGAGACT	-	Deletion	exonic	Lba01g00400	nonframeshift deletion	Lba01g00400:Lba01g00400:exon12:c.1423_1488del:p.475_496del,
Chr01	8624823	8624882	CAAGATCATGTGTTATACTGACTGCTTATATTAATGTTCTTAAGGATCTTGTACACCTTG	-	Deletion	exonic	Lba01g00400	frameshift deletion	Lba01g00400:Lba01g00400:exon14:c.1555_1570del:p.D519fs,
Chr01	8624875	8624875	-	AAC	Insertion	exonic	Lba01g00400	nonframeshift insertion	Lba01g00400:Lba01g00400:exon14:c.1563_1564insAAC:p.V521delinsVN,
Chr01	8624974	8624974	-	GT	Insertion	exonic	Lba01g00400	frameshift insertion	Lba01g00400:Lba01g00400:exon14:c.1662_1663insGT:p.L554fs,
Chr01	8625002	8625008	ACTTATT	-	Deletion	exonic	Lba01g00400	frameshift deletion	Lba01g00400:Lba01g00400:exon14:c.1690_1696del:p.T564fs,
Chr01	8726074	8726074	-	AG	Insertion	exonic	Lba01g00402	frameshift insertion	Lba01g00402:Lba01g00402:exon3:c.560_561insAG:p.S187fs,
Chr01	8726078	8726080	CGA	-	Deletion	exonic	Lba01g00402	nonframeshift deletion	Lba01g00402:Lba01g00402:exon3:c.564_566del:p.188_189del,
Chr01	8726442	8726443	GT	-	Deletion	exonic	Lba01g00402	frameshift deletion	Lba01g00402:Lba01g00402:exon3:c.928_929del:p.V310fs,
Chr01	8760855	8760855	A	-	Deletion	exonic	Lba01g00405	frameshift deletion	Lba01g00405:Lba01g00405:exon2:c.443delT:p.L148fs,
Chr01	8760862	8760862	-	A	Insertion	exonic	Lba01g00405	frameshift insertion	Lba01g00405:Lba01g00405:exon2:c.435dupT:p.A146fs,
Chr01	8761281	8761286	GAAGAA	-	Deletion	exonic	Lba01g00405	nonframeshift deletion	Lba01g00405:Lba01g00405:exon1:c.321_326del:p.107_109del,
Chr01	8761509	8761509	-	G	Insertion	exonic	Lba01g00405	frameshift insertion	Lba01g00405:Lba01g00405:exon1:c.97dupC:p.H33fs,
Chr01	8808387	8808387	-	CCTACTCAAAGATGA	Insertion	exonic	Lba01g00408	nonframeshift insertion	Lba01g00408:Lba01g00408:exon1:c.810_811insTCATCTTTGAGTAGG:p.P271delinsSSLSRP,
Chr01	8808388	8808388	-	CTACTCAAAGATGAT	Insertion	exonic	Lba01g00408	nonframeshift insertion	Lba01g00408:Lba01g00408:exon1:c.809_810insATCATCTTTGAGTAG:p.R270delinsRSSLSR,
Chr01	8808553	8808555	TGT	-	Deletion	exonic	Lba01g00408	nonframeshift deletion	Lba01g00408:Lba01g00408:exon1:c.643_645del:p.215_215del,
Chr01	8808563	8808563	G	-	Deletion	exonic	Lba01g00408	frameshift deletion	Lba01g00408:Lba01g00408:exon1:c.635delC:p.T212fs,
Chr01	8808565	8808566	TG	-	Deletion	exonic	Lba01g00408	frameshift deletion	Lba01g00408:Lba01g00408:exon1:c.632_633del:p.T211fs,
Chr01	8808754	8808754	-	T	Insertion	exonic	Lba01g00408	frameshift insertion	Lba01g00408:Lba01g00408:exon1:c.443dupA:p.K148fs,
Chr01	8809197	8809199	TTT	-	Deletion	exonic	Lba01g00408	stopgain	Lba01g00408:Lba01g00408:exon1:c.1delA:p.M1X,
Chr01	8845100	8845100	T	-	Deletion	exonic	Lba01g00411	frameshift deletion	Lba01g00411:Lba01g00411:exon5:c.1315delA:p.S439fs,
Chr01	8879989	8879989	A	-	Deletion	exonic	Lba01g00414	frameshift deletion	Lba01g00414:Lba01g00414:exon1:c.352delA:p.K118fs,
Chr01	8879996	8879998	AAC	-	Deletion	exonic	Lba01g00414	nonframeshift deletion	Lba01g00414:Lba01g00414:exon1:c.359_361del:p.120_121del,
Chr01	8884305	8884306	CT	-	Deletion	exonic	Lba01g00415	frameshift deletion	Lba01g00415:Lba01g00415:exon1:c.167_168del:p.P56fs,
Chr01	8934219	8934219	C	-	Deletion	exonic	Lba01g00416	frameshift deletion	Lba01g00416:Lba01g00416:exon2:c.452delC:p.S151fs,
Chr01	8951207	8951207	-	T	Insertion	exonic	Lba01g00417	frameshift insertion	Lba01g00417:Lba01g00417:exon2:c.564dupT:p.S188fs,
Chr01	9018244	9018245	GT	-	Deletion	exonic	Lba01g00419	frameshift deletion	Lba01g00419:Lba01g00419:exon1:c.553_554del:p.V185fs,
Chr01	9156007	9156007	G	-	Deletion	exonic	Lba01g00422	frameshift deletion	Lba01g00422:Lba01g00422:exon10:c.1573delG:p.G525fs,
Chr01	9170930	9170930	-	GTT	Insertion	exonic	Lba01g00423	nonframeshift insertion	Lba01g00423:Lba01g00423:exon2:c.724_725insGTT:p.S242delinsSC,
Chr01	9211823	9211824	AG	-	Deletion	exonic	Lba01g00425	frameshift deletion	Lba01g00425:Lba01g00425:exon2:c.958_959del:p.R320fs,
Chr01	9237328	9237328	C	-	Deletion	exonic	Lba01g00428	frameshift deletion	Lba01g00428:Lba01g00428:exon5:c.887delG:p.G296fs,
Chr01	9238672	9238672	-	G	Insertion	exonic	Lba01g00428	frameshift insertion	Lba01g00428:Lba01g00428:exon2:c.353dupC:p.P118fs,
Chr01	9250159	9250161	CTT	-	Deletion	exonic	Lba01g00429	nonframeshift deletion	Lba01g00429:Lba01g00429:exon2:c.1655_1657del:p.552_553del,
Chr01	9268506	9268506	G	-	Deletion	exonic	Lba01g00431	frameshift deletion	Lba01g00431:Lba01g00431:exon1:c.234delC:p.P78fs,
Chr01	9272762	9272762	-	GTCACGACCCGTC	Insertion	exonic	Lba01g00433	frameshift insertion	Lba01g00433:Lba01g00433:exon1:c.53_54insGTCACGACCCGTC:p.I18fs,
Chr01	9280492	9280492	G	-	Deletion	exonic	Lba01g00433	frameshift deletion	Lba01g00433:Lba01g00433:exon2:c.341delG:p.R114fs,
Chr01	9289375	9289375	G	-	Deletion	exonic	Lba01g00434	frameshift deletion	Lba01g00434:Lba01g00434:exon1:c.22delG:p.G8fs,
Chr01	9289635	9289635	T	-	Deletion	exonic	Lba01g00434	frameshift deletion	Lba01g00434:Lba01g00434:exon1:c.282delT:p.R94fs,
Chr01	9296190	9296190	-	A	Insertion	exonic	Lba01g00435	frameshift insertion	Lba01g00435:Lba01g00435:exon1:c.20_21insT:p.Y7fs,
Chr01	9391828	9391828	-	T	Insertion	exonic	Lba01g00437	frameshift insertion	Lba01g00437:Lba01g00437:exon1:c.5dupA:p.N2fs,
Chr01	9393013	9393014	TT	-	Deletion	exonic	Lba01g00438	frameshift deletion	Lba01g00438:Lba01g00438:exon1:c.141_142del:p.K47fs,
Chr01	9448721	9448721	-	TC	Insertion	exonic	Lba01g00439	frameshift insertion	Lba01g00439:Lba01g00439:exon1:c.64_65insTC:p.L22fs,
Chr01	9453965	9453966	TC	-	Deletion	exonic	Lba01g00439	frameshift deletion	Lba01g00439:Lba01g00439:exon5:c.695_696del:p.F232fs,
Chr01	9454883	9454883	T	-	Deletion	exonic	Lba01g00439	frameshift deletion	Lba01g00439:Lba01g00439:exon5:c.1613delT:p.V538fs,
Chr01	9471312	9471316	ATCAA	-	Deletion	exonic	Lba01g00440	frameshift deletion	Lba01g00440:Lba01g00440:exon1:c.44_48del:p.L15fs,
Chr01	9471332	9471332	C	-	Deletion	exonic	Lba01g00440	frameshift deletion	Lba01g00440:Lba01g00440:exon1:c.28delG:p.D10fs,
Chr01	9479844	9479844	T	-	Deletion	exonic	Lba01g00442	stoploss	Lba01g00442:Lba01g00442:exon4:c.603delA:p.X201,
Chr01	9526715	9526725	ATTCTGCCGGC	-	Deletion	exonic	Lba01g00444	frameshift deletion	Lba01g00444:Lba01g00444:exon1:c.49_59del:p.A17fs,
Chr01	9526730	9526732	GTA	-	Deletion	exonic	Lba01g00444	nonframeshift deletion	Lba01g00444:Lba01g00444:exon1:c.42_44del:p.14_15del,
Chr01	9637471	9637471	-	TTG	Insertion	exonic	Lba01g00447	nonframeshift insertion	Lba01g00447:Lba01g00447:exon2:c.173_174insCAA:p.N58delinsNN,
Chr01	9797137	9797137	-	TTG	Insertion	exonic	Lba01g00449	nonframeshift insertion	Lba01g00449:Lba01g00449:exon2:c.713_714insCAA:p.N238delinsNN,
Chr01	9798153	9798154	TT	-	Deletion	exonic	Lba01g00449	frameshift deletion	Lba01g00449:Lba01g00449:exon1:c.115_116del:p.N39fs,
Chr01	9798156	9798156	T	-	Deletion	exonic	Lba01g00449	frameshift deletion	Lba01g00449:Lba01g00449:exon1:c.113delA:p.N38fs,
Chr01	9802436	9802436	-	GGAGGTGGCGGTGGAAGAGGTGGAAGTGTTACTATATTTGTTGTTTTCTTAGGTGAAGAT	Insertion	exonic	Lba01g00450	nonframeshift insertion	Lba01g00450:Lba01g00450:exon5:c.1961_1962insATCTTCACCTAAGAAAACAACAAATATAGTAACACTTCCACCTCTTCCACCGCCACCTCC:p.P654delinsPSSPKKTTNIVTLPPLPPPPP,
Chr01	9802731	9802733	GGC	-	Deletion	exonic	Lba01g00450	nonframeshift deletion	Lba01g00450:Lba01g00450:exon5:c.1665_1667del:p.555_556del,
Chr01	9802737	9802793	GGAGGAGGTGGAAGTGTTAGTATATTTGTGTTTGTCTTAGGTAGCGATGGAGGTGGC	-	Deletion	exonic	Lba01g00450	nonframeshift deletion	Lba01g00450:Lba01g00450:exon5:c.1605_1661del:p.535_554del,
Chr01	9802935	9802940	GATGGG	-	Deletion	exonic	Lba01g00450	nonframeshift deletion	Lba01g00450:Lba01g00450:exon5:c.1458_1463del:p.486_488del,
Chr01	9802941	9802944	GGTG	-	Deletion	exonic	Lba01g00450	frameshift deletion	Lba01g00450:Lba01g00450:exon5:c.1454_1457del:p.P485fs,
Chr01	9803118	9803118	-	TCATT	Insertion	exonic	Lba01g00450	stopgain	Lba01g00450:Lba01g00450:exon5:c.1279_1280insAATGA:p.P427_S428delinsQX,
Chr01	9803136	9803153	GGCGGAGACGGAGGTGTT	-	Deletion	exonic	Lba01g00450	nonframeshift deletion	Lba01g00450:Lba01g00450:exon5:c.1245_1262del:p.415_421del,
Chr01	9803914	9803914	C	-	Deletion	exonic	Lba01g00450	stopgain	Lba01g00450:Lba01g00450:exon4:c.579delG:p.W193X,
Chr01	9821940	9821940	-	T	Insertion	exonic	Lba01g00451	frameshift insertion	Lba01g00451:Lba01g00451:exon1:c.29dupT:p.L10fs,
Chr01	9944919	9944919	C	-	Deletion	exonic	Lba01g00456	frameshift deletion	Lba01g00456:Lba01g00456:exon1:c.119delG:p.G40fs,
Chr01	9963151	9963153	GAG	-	Deletion	exonic	Lba01g00458	nonframeshift deletion	Lba01g00458:Lba01g00458:exon2:c.151_153del:p.51_51del,
Chr01	9963206	9963206	-	ATGGATTAGG	Insertion	exonic	Lba01g00458	stopgain	Lba01g00458:Lba01g00458:exon2:c.97_98insCCTAATCCAT:p.Y33_K34delinsSX,
Chr01	9989914	9989914	-	AAA	Insertion	exonic	Lba01g00460	nonframeshift insertion	Lba01g00460:Lba01g00460:exon4:c.418_419insAAA:p.E140delinsEK,
Chr01	10043128	10043128	T	-	Deletion	exonic	Lba01g00463	frameshift deletion	Lba01g00463:Lba01g00463:exon5:c.457delT:p.L153fs,
Chr01	10080555	10080557	ATT	-	Deletion	exonic	Lba01g00465	nonframeshift deletion	Lba01g00465:Lba01g00465:exon1:c.27_29del:p.9_10del,
Chr01	10080691	10080691	-	T	Insertion	exonic	Lba01g00465	frameshift insertion	Lba01g00465:Lba01g00465:exon1:c.164dupT:p.I55fs,
Chr01	10080968	10080968	C	-	Deletion	exonic	Lba01g00465	frameshift deletion	Lba01g00465:Lba01g00465:exon2:c.409delC:p.H137fs,
Chr01	10092600	10092600	-	T	Insertion	exonic	Lba01g00466	frameshift insertion	Lba01g00466:Lba01g00466:exon2:c.150dupA:p.G51fs,
Chr01	10142460	10142460	C	-	Deletion	exonic	Lba01g00467	frameshift deletion	Lba01g00467:Lba01g00467:exon1:c.110delC:p.S37fs,
Chr01	10193294	10193308	TTGAGGGAGAAGAGA	-	Deletion	exonic	Lba01g00469	nonframeshift deletion	Lba01g00469:Lba01g00469:exon1:c.49_63del:p.17_21del,
Chr01	10193296	10193308	GAGGGAGAAGAGA	-	Deletion	exonic	Lba01g00469	frameshift deletion	Lba01g00469:Lba01g00469:exon1:c.51_63del:p.L17fs,
Chr01	10330945	10330945	-	TTC	Insertion	exonic	Lba01g00471	nonframeshift insertion	Lba01g00471:Lba01g00471:exon15:c.1791_1792insGAA:p.S598delinsES,
Chr01	10341735	10341735	A	-	Deletion	exonic	Lba01g00471	frameshift deletion	Lba01g00471:Lba01g00471:exon9:c.978delT:p.F326fs,
Chr01	10399778	10399780	TAG	-	Deletion	exonic	Lba01g00472	nonframeshift deletion	Lba01g00472:Lba01g00472:exon4:c.608_610del:p.203_204del,
Chr01	10399847	10399847	T	-	Deletion	exonic	Lba01g00472	frameshift deletion	Lba01g00472:Lba01g00472:exon4:c.541delA:p.T181fs,
Chr01	10400177	10400242	CCTCTGCCTCTAGTTCCAGTACTTTTTCCTTCACCTCTACTGCTAGTACTTCCCCTTTCATATTGA	-	Deletion	exonic	Lba01g00472	nonframeshift deletion	Lba01g00472:Lba01g00472:exon3:c.228_293del:p.76_98del,
Chr01	10400191	10400194	TCCA	-	Deletion	exonic	Lba01g00472	frameshift deletion	Lba01g00472:Lba01g00472:exon3:c.276_279del:p.T92fs,
Chr01	10400191	10400191	-	G	Insertion	exonic	Lba01g00472	frameshift insertion	Lba01g00472:Lba01g00472:exon3:c.278_279insC:p.G93fs,
Chr01	10400191	10400194	TCCA	-	Deletion	exonic	Lba01g00472	frameshift deletion	Lba01g00472:Lba01g00472:exon3:c.276_279del:p.T92fs,
Chr01	10579854	10579854	A	-	Deletion	exonic	Lba01g00476	frameshift deletion	Lba01g00476:Lba01g00476:exon5:c.474delA:p.V158fs,
Chr01	10583470	10583470	-	TT	Insertion	exonic	Lba01g00476	frameshift insertion	Lba01g00476:Lba01g00476:exon8:c.876_877insTT:p.I292fs,
Chr01	10615903	10615903	-	AAC	Insertion	exonic	Lba01g00477	nonframeshift insertion	Lba01g00477:Lba01g00477:exon6:c.1335_1336insATT:p.H446delinsIH,
Chr01	10615903	10615903	-	AAT	Insertion	exonic	Lba01g00477	nonframeshift insertion	Lba01g00477:Lba01g00477:exon6:c.1335_1336insATT:p.H446delinsIH,
Chr01	10615963	10615970	GAACTCCA	-	Deletion	exonic	Lba01g00477	frameshift deletion	Lba01g00477:Lba01g00477:exon6:c.1269_1276del:p.S423fs,
Chr01	10823618	10823618	-	TA	Insertion	exonic	Lba01g00480	frameshift insertion	Lba01g00480:Lba01g00480:exon6:c.890_891insTA:p.P297fs,
Chr01	10823622	10823623	GG	-	Deletion	exonic	Lba01g00480	frameshift deletion	Lba01g00480:Lba01g00480:exon6:c.894_895del:p.K298fs,
Chr01	10889140	10889140	C	-	Deletion	exonic	Lba01g00482	frameshift deletion	Lba01g00482:Lba01g00482:exon1:c.56delC:p.T19fs,
Chr01	10998870	10998870	T	-	Deletion	exonic	Lba01g00486	frameshift deletion	Lba01g00486:Lba01g00486:exon2:c.223delT:p.F75fs,
Chr01	11080010	11080010	A	-	Deletion	exonic	Lba01g00487	frameshift deletion	Lba01g00487:Lba01g00487:exon1:c.111delA:p.G37fs,
Chr01	11080121	11080121	C	-	Deletion	exonic	Lba01g00487	frameshift deletion	Lba01g00487:Lba01g00487:exon1:c.222delC:p.S74fs,
Chr01	11113364	11113364	T	-	Deletion	exonic	Lba01g00489	frameshift deletion	Lba01g00489:Lba01g00489:exon2:c.214delT:p.F72fs,
Chr01	11123801	11123802	CC	-	Deletion	exonic	Lba01g00490	frameshift deletion	Lba01g00490:Lba01g00490:exon2:c.1118_1119del:p.R373fs,
Chr01	11123803	11123803	-	GGTTC	Insertion	exonic	Lba01g00490	frameshift insertion	Lba01g00490:Lba01g00490:exon2:c.1116_1117insGAACC:p.R373fs,
Chr01	11123818	11123818	A	-	Deletion	exonic	Lba01g00490	frameshift deletion	Lba01g00490:Lba01g00490:exon2:c.1102delT:p.C368fs,
Chr01	11123821	11123821	-	A	Insertion	exonic	Lba01g00490	frameshift insertion	Lba01g00490:Lba01g00490:exon2:c.1098dupT:p.A367fs,
Chr01	11123852	11123852	C	-	Deletion	exonic	Lba01g00490	stopgain	Lba01g00490:Lba01g00490:exon2:c.1068delG:p.W356X,
Chr01	11123935	11123935	-	AG	Insertion	exonic	Lba01g00490	frameshift insertion	Lba01g00490:Lba01g00490:exon2:c.984_985insCT:p.W329fs,
Chr01	11123938	11123939	CC	-	Deletion	exonic	Lba01g00490	frameshift deletion	Lba01g00490:Lba01g00490:exon2:c.981_982del:p.A327fs,
Chr01	11123953	11123953	-	AC	Insertion	exonic	Lba01g00490	frameshift insertion	Lba01g00490:Lba01g00490:exon2:c.966_967insGT:p.H323fs,
Chr01	11123955	11123956	TT	-	Deletion	exonic	Lba01g00490	frameshift deletion	Lba01g00490:Lba01g00490:exon2:c.964_965del:p.N322fs,
Chr01	11123979	11123980	AT	-	Deletion	exonic	Lba01g00490	frameshift deletion	Lba01g00490:Lba01g00490:exon2:c.940_941del:p.I314fs,
Chr01	11123981	11123981	-	CA	Insertion	exonic	Lba01g00490	frameshift insertion	Lba01g00490:Lba01g00490:exon2:c.938_939insTG:p.G313fs,
Chr01	11124519	11124519	A	-	Deletion	exonic	Lba01g00490	frameshift deletion	Lba01g00490:Lba01g00490:exon2:c.401delT:p.L134fs,
Chr01	11147543	11147543	G	-	Deletion	exonic	Lba01g00491	frameshift deletion	Lba01g00491:Lba01g00491:exon1:c.218delG:p.W73fs,
Chr01	11239809	11239809	A	-	Deletion	exonic	Lba01g00494	frameshift deletion	Lba01g00494:Lba01g00494:exon1:c.48delT:p.I16fs,
Chr01	11252821	11252821	-	AGTTATTGGCATAAA	Insertion	exonic	Lba01g00495	nonframeshift insertion	Lba01g00495:Lba01g00495:exon5:c.403_404insTTTATGCCAATAACT:p.A135delinsVYANNS,
Chr01	11252835	11252835	-	A	Insertion	exonic	Lba01g00495	frameshift insertion	Lba01g00495:Lba01g00495:exon5:c.389_390insT:p.K130fs,
Chr01	11269208	11269208	T	-	Deletion	exonic	Lba01g00496	frameshift deletion	Lba01g00496:Lba01g00496:exon1:c.169delA:p.I57fs,
Chr01	11341396	11341396	T	-	Deletion	exonic	Lba01g00500	frameshift deletion	Lba01g00500:Lba01g00500:exon11:c.1022delA:p.N341fs,
Chr01	11343450	11343450	A	-	Deletion	exonic	Lba01g00500	frameshift deletion	Lba01g00500:Lba01g00500:exon6:c.585delT:p.G195fs,
Chr01	11456387	11456395	CTGGTGCCA	-	Deletion	exonic	Lba01g00504	nonframeshift deletion	Lba01g00504:Lba01g00504:exon1:c.419_427del:p.140_143del,
Chr01	11540168	11540379	CTAAGAGCCTGTTTGGATGGGCTTATGCCTATAAGCTGTTTGCAGTTTATAAGCTAAAAAAAATAAATTGAGGTAGTCTAAGCTAAGTCAAATGAGCCCAATTAGTTTTTTGAGCTTATTTTAAACACAAAATGACTTTAAGCTGGCCAGCCAAACACTCAAAAAAACTGAAAACAGCTTATAAGCAACTTATAAGCCAATCCAAACGGGCT	-	Deletion	exonic	Lba01g00506	frameshift deletion	Lba01g00506:Lba01g00506:exon3:c.230_282del:p.A77fs,
Chr01	11540174	11540174	G	-	Deletion	exonic	Lba01g00506	frameshift deletion	Lba01g00506:Lba01g00506:exon3:c.276delC:p.G92fs,
Chr01	11540185	11540185	-	CCAAATCTTGAT	Insertion	exonic	Lba01g00506	nonframeshift insertion	Lba01g00506:Lba01g00506:exon3:c.264_265insATCAAGATTTGG:p.I89delinsIKIWI,
Chr01	11540182	11540182	-	CCAAATCTT	Insertion	exonic	Lba01g00506	nonframeshift insertion	Lba01g00506:Lba01g00506:exon3:c.267_268insAAGATTTGG:p.Q90delinsKIWQ,
Chr01	11684063	11684063	G	-	Deletion	exonic	Lba01g00507	frameshift deletion	Lba01g00507:Lba01g00507:exon1:c.340delG:p.E114fs,
Chr01	11709994	11709994	A	-	Deletion	exonic	Lba01g00508	frameshift deletion	Lba01g00508:Lba01g00508:exon1:c.592delA:p.K198fs,
Chr01	11710383	11710387	TCCTG	-	Deletion	exonic	Lba01g00508	frameshift deletion	Lba01g00508:Lba01g00508:exon2:c.888_892del:p.V296fs,
Chr01	11780217	11780217	-	CACCGCCACCTC	Insertion	exonic	Lba01g00510	nonframeshift insertion	Lba01g00510:Lba01g00510:exon1:c.262_263insCACCGCCACCTC:p.T88delinsTPPPP,
Chr01	11783141	11783141	A	-	Deletion	exonic	Lba01g00510	frameshift deletion	Lba01g00510:Lba01g00510:exon2:c.1429delA:p.T477fs,
Chr01	11812325	11812325	-	TTC	Insertion	exonic	Lba01g00513	nonframeshift insertion	Lba01g00513:Lba01g00513:exon2:c.171_172insGAA:p.S58delinsES,
Chr01	11934579	11934579	T	-	Deletion	exonic	Lba01g00516	frameshift deletion	Lba01g00516:Lba01g00516:exon1:c.129delA:p.K43fs,
Chr01	11941273	11941274	AA	-	Deletion	exonic	Lba01g00517	frameshift deletion	Lba01g00517:Lba01g00517:exon2:c.222_223del:p.T74fs,
Chr01	11941676	11941676	-	A	Insertion	exonic	Lba01g00517	frameshift insertion	Lba01g00517:Lba01g00517:exon3:c.516dupA:p.I172fs,
Chr01	11981969	11981980	CTTCTCGTTTAG	-	Deletion	exonic	Lba01g00519	nonframeshift deletion	Lba01g00519:Lba01g00519:exon1:c.17_28del:p.6_10del,
Chr01	12064743	12064743	T	-	Deletion	exonic	Lba01g00523	frameshift deletion	Lba01g00523:Lba01g00523:exon2:c.166delT:p.F56fs,
Chr01	12064768	12064768	A	-	Deletion	exonic	Lba01g00523	frameshift deletion	Lba01g00523:Lba01g00523:exon2:c.191delA:p.E64fs,
Chr01	12152994	12152994	C	-	Deletion	exonic	Lba01g00524	frameshift deletion	Lba01g00524:Lba01g00524:exon3:c.1144delC:p.P382fs,
Chr01	12167675	12167675	A	-	Deletion	exonic	Lba01g00524	frameshift deletion	Lba01g00524:Lba01g00524:exon21:c.5712delA:p.L1904fs,
Chr01	12176768	12176768	-	ATATTAAGT	Insertion	exonic	Lba01g00526	stopgain	Lba01g00526:Lba01g00526:exon1:c.487_488insATATTAAGT:p.E163delinsDIKX,
Chr01	12184452	12184452	T	-	Deletion	exonic	Lba01g00528	frameshift deletion	Lba01g00528:Lba01g00528:exon2:c.1601delT:p.L534fs,
Chr01	12189667	12189667	G	-	Deletion	exonic	Lba01g00529	frameshift deletion	Lba01g00529:Lba01g00529:exon5:c.1149delC:p.S383fs,
Chr01	12360084	12360084	A	-	Deletion	exonic	Lba01g00531	frameshift deletion	Lba01g00531:Lba01g00531:exon1:c.69delA:p.T23fs,
Chr01	12360102	12360103	TC	-	Deletion	exonic	Lba01g00531	frameshift deletion	Lba01g00531:Lba01g00531:exon1:c.87_88del:p.V29fs,
Chr01	12361490	12361509	TGAAGAGGTATTTTTTGGGC	-	Deletion	exonic	Lba01g00531	frameshift deletion	Lba01g00531:Lba01g00531:exon2:c.171_177del:p.H57fs,
Chr01	12361732	12361756	TTTCACGCAGGTACATGAAGGTGAA	-	Deletion	exonic	Lba01g00531	nonframeshift deletion	Lba01g00531:Lba01g00531:exon3:c.178_192del:p.60_64del,
Chr01	12419541	12419541	-	GCAGTCTGCAGCTCCTTAGTATTCGCAGTAATACCACTCCTCGAAATTGTCGTATTCGGATTCCGGGCAGTCAAATAGATG	Insertion	exonic	Lba01g00532	stopgain	Lba01g00532:Lba01g00532:exon4:c.430_431insCATCTATTTGACTGCCCGGAATCCGAATACGACAATTTCGAGGAGTGGTATTACTGCGAATACTAAGGAGCTGCAGACTGC:p.Y144delinsSSIX,
Chr01	12478075	12478075	G	-	Deletion	exonic	Lba01g00535	frameshift deletion	Lba01g00535:Lba01g00535:exon2:c.580delG:p.G194fs,
Chr01	12495311	12495311	-	G	Insertion	exonic	Lba01g00536	frameshift insertion	Lba01g00536:Lba01g00536:exon2:c.142_143insG:p.N48fs,
Chr01	12541996	12541997	TA	-	Deletion	exonic	Lba01g00537	frameshift deletion	Lba01g00537:Lba01g00537:exon2:c.348_349del:p.G116fs,
Chr01	12684815	12684817	GGA	-	Deletion	exonic	Lba01g00540	nonframeshift deletion	Lba01g00540:Lba01g00540:exon1:c.15_17del:p.5_6del,
Chr01	12722365	12722411	ATACAAAACGTACCTATGGGTTCGGCAGAACATTCAGATCTCTTTAA	-	Deletion	exonic	Lba01g00541	frameshift deletion	Lba01g00541:Lba01g00541:exon2:c.88_121del:p.L30fs,
Chr01	12799251	12799251	-	G	Insertion	exonic	Lba01g00543	frameshift insertion	Lba01g00543:Lba01g00543:exon1:c.695dupC:p.P232fs,
Chr01	12799403	12799403	A	-	Deletion	exonic	Lba01g00543	frameshift deletion	Lba01g00543:Lba01g00543:exon1:c.544delT:p.S182fs,
Chr01	12933882	12933983	CATCATCATCATTTTCCTTAATTTCTCAACTAAACCAACCATCAACCCTTCAACAAAAGCTCCAATATATTCTCAACAACCAAACAGAGTCTTGGTCCTATG	-	Deletion	exonic	Lba01g00546	nonframeshift deletion	Lba01g00546:Lba01g00546:exon1:c.26_127del:p.9_43del,
Chr01	12936249	12936249	-	AGTAGT	Insertion	exonic	Lba01g00546	stopgain	Lba01g00546:Lba01g00546:exon3:c.1213_1214insAGTAGT:p.Q405delinsQX,
Chr01	13116876	13116876	T	-	Deletion	exonic	Lba01g00550	frameshift deletion	Lba01g00550:Lba01g00550:exon1:c.1398delA:p.E466fs,
Chr01	13116983	13116983	T	-	Deletion	exonic	Lba01g00550	frameshift deletion	Lba01g00550:Lba01g00550:exon1:c.1291delA:p.T431fs,
Chr01	13118089	13118089	A	-	Deletion	exonic	Lba01g00550	stopgain	Lba01g00550:Lba01g00550:exon1:c.185delT:p.L62X,
Chr01	13118272	13118272	-	T	Insertion	exonic	Lba01g00550	frameshift insertion	Lba01g00550:Lba01g00550:exon1:c.1_2insAA:p.M1fs,
Chr01	13118272	13118272	-	TT	Insertion	exonic	Lba01g00550	frameshift insertion	Lba01g00550:Lba01g00550:exon1:c.1_2insAA:p.M1fs,
Chr01	13220485	13220494	ATGTTTTCTT	-	Deletion	exonic	Lba01g00552	frameshift deletion	Lba01g00552:Lba01g00552:exon2:c.112_121del:p.M38fs,
Chr01	14374377	14374377	A	-	Deletion	exonic	Lba01g00562	frameshift deletion	Lba01g00562:Lba01g00562:exon2:c.312delA:p.I104fs,
Chr01	14407887	14407887	T	-	Deletion	exonic	Lba01g00563	frameshift deletion	Lba01g00563:Lba01g00563:exon3:c.188delA:p.N63fs,
Chr01	14435745	14435745	-	AA	Insertion	exonic	Lba01g00564	frameshift insertion	Lba01g00564:Lba01g00564:exon1:c.12_13insAA:p.N4fs,
Chr01	14435749	14435749	-	A	Insertion	exonic	Lba01g00564	frameshift insertion	Lba01g00564:Lba01g00564:exon1:c.16_17insA:p.P6fs,
Chr01	14440725	14440736	AGAGGAAGCAGC	-	Deletion	exonic	Lba01g00565	nonframeshift deletion	Lba01g00565:Lba01g00565:exon2:c.223_234del:p.75_78del,
Chr01	14477681	14477681	-	G	Insertion	exonic	Lba01g00567	frameshift insertion	Lba01g00567:Lba01g00567:exon1:c.262dupG:p.D87fs,
Chr01	14631526	14631526	A	-	Deletion	exonic	Lba01g00568	frameshift deletion	Lba01g00568:Lba01g00568:exon1:c.51delA:p.S17fs,
Chr01	14641254	14641254	G	-	Deletion	exonic	Lba01g00568	frameshift deletion	Lba01g00568:Lba01g00568:exon7:c.1351delG:p.G451fs,
Chr01	14951911	14951911	A	-	Deletion	exonic	Lba01g00574	frameshift deletion	Lba01g00574:Lba01g00574:exon4:c.775delA:p.N259fs,
Chr01	14970519	14970519	T	-	Deletion	exonic	Lba01g00575	stopgain	Lba01g00575:Lba01g00575:exon1:c.13delT:p.L5X,
Chr01	15153198	15153198	-	T	Insertion	exonic	Lba01g00579,Lba01g00580	frameshift insertion	Lba01g00580:Lba01g00580:exon2:c.201dupA:p.Y68fs,Lba01g00579:Lba01g00579:exon5:c.702dupT:p.Y234fs,
Chr01	15153202	15153202	G	-	Deletion	exonic	Lba01g00579,Lba01g00580	frameshift deletion	Lba01g00580:Lba01g00580:exon2:c.198delC:p.N66fs,Lba01g00579:Lba01g00579:exon5:c.705delG:p.L235fs,
Chr01	15178620	15178620	T	-	Deletion	exonic	Lba01g00581	frameshift deletion	Lba01g00581:Lba01g00581:exon8:c.1071delA:p.K357fs,
Chr01	15179788	15179788	-	TTG	Insertion	exonic	Lba01g00581	nonframeshift insertion	Lba01g00581:Lba01g00581:exon4:c.458_459insCAA:p.N153delinsNN,
Chr01	15350939	15350939	G	-	Deletion	exonic	Lba01g00584	frameshift deletion	Lba01g00584:Lba01g00584:exon4:c.818delC:p.A273fs,
Chr01	15351202	15351204	CTT	-	Deletion	exonic	Lba01g00584	nonframeshift deletion	Lba01g00584:Lba01g00584:exon4:c.553_555del:p.185_185del,
Chr01	15598746	15598746	-	TGGTGCCCTTGAGAGTGACATTG	Insertion	exonic	Lba01g00587	nonframeshift insertion	Lba01g00587:Lba01g00587:exon2:c.580_581insCTTTTATAAGCAATGTCACTCTCAAGGGCACCA:p.D194delinsAFISNVTLKGTN,
Chr01	15598746	15598746	-	TGGTGCCCTTGAGAGTGACATTGCTTATAAAAGCAGTGAG	Insertion	exonic	Lba01g00587	nonframeshift insertion	Lba01g00587:Lba01g00587:exon2:c.580_581insCTTTTATAAGCAATGTCACTCTCAAGGGCACCA:p.D194delinsAFISNVTLKGTN,
Chr01	15598746	15598746	-	TGGTGCCCTTGAGAGTGACATTGCTTATAAAAGCAGTGAGC	Insertion	exonic	Lba01g00587	nonframeshift insertion	Lba01g00587:Lba01g00587:exon2:c.580_581insCTTTTATAAGCAATGTCACTCTCAAGGGCACCA:p.D194delinsAFISNVTLKGTN,
Chr01	15598746	15598746	-	TGGTGCCCTTGAGAGTGACATTGCTTATAAAAGCAGTGAGCCAATAG	Insertion	exonic	Lba01g00587	nonframeshift insertion	Lba01g00587:Lba01g00587:exon2:c.580_581insCTTTTATAAGCAATGTCACTCTCAAGGGCACCA:p.D194delinsAFISNVTLKGTN,
Chr01	15598746	15598746	-	TGGTG	Insertion	exonic	Lba01g00587	nonframeshift insertion	Lba01g00587:Lba01g00587:exon2:c.580_581insCTTTTATAAGCAATGTCACTCTCAAGGGCACCA:p.D194delinsAFISNVTLKGTN,
Chr01	15598746	15598746	-	TGGTGCCCTTGAGAGTGACATTGCTTATAAAAG	Insertion	exonic	Lba01g00587	nonframeshift insertion	Lba01g00587:Lba01g00587:exon2:c.580_581insCTTTTATAAGCAATGTCACTCTCAAGGGCACCA:p.D194delinsAFISNVTLKGTN,
Chr01	15598750	15598750	-	GCCCTTGAGA	Insertion	exonic	Lba01g00587	frameshift insertion	Lba01g00587:Lba01g00587:exon2:c.576_577insTTTTATAAGCA:p.I193fs,
Chr01	15598750	15598750	-	TGCTTATAAAAGCAGTGAGCCAATAGCTAAAATGAGAAG	Insertion	exonic	Lba01g00587	frameshift insertion	Lba01g00587:Lba01g00587:exon2:c.576_577insTTTTATAAGCA:p.I193fs,
Chr01	15598750	15598750	-	TGCTTATAAAAGCAGTGA	Insertion	exonic	Lba01g00587	frameshift insertion	Lba01g00587:Lba01g00587:exon2:c.576_577insTTTTATAAGCA:p.I193fs,
Chr01	15598750	15598750	-	GCCCTTGA	Insertion	exonic	Lba01g00587	frameshift insertion	Lba01g00587:Lba01g00587:exon2:c.576_577insTTTTATAAGCA:p.I193fs,
Chr01	15598750	15598750	-	TGCTTATAAAA	Insertion	exonic	Lba01g00587	frameshift insertion	Lba01g00587:Lba01g00587:exon2:c.576_577insTTTTATAAGCA:p.I193fs,
Chr01	15598751	15598751	-	CCCTTGAGAGTGACATTGCTTATAAAAGCAGTGAGCCAATAGC	Insertion	exonic	Lba01g00587	frameshift insertion	Lba01g00587:Lba01g00587:exon2:c.575_576insACCTTCT:p.D192fs,
Chr01	15598751	15598751	-	AGAAGGT	Insertion	exonic	Lba01g00587	frameshift insertion	Lba01g00587:Lba01g00587:exon2:c.575_576insACCTTCT:p.D192fs,
Chr01	15624771	15624771	-	TTCT	Insertion	exonic	Lba01g00588	frameshift insertion	Lba01g00588:Lba01g00588:exon1:c.51_52insAGAA:p.D18fs,
Chr01	15674257	15674257	-	AGGATGATGGTGGCCA	Insertion	exonic	Lba01g00590	frameshift insertion	Lba01g00590:Lba01g00590:exon3:c.403_404insAGGATGATGGTGGCCA:p.R135fs,
Chr01	15701294	15701295	AT	-	Deletion	exonic	Lba01g00591	frameshift deletion	Lba01g00591:Lba01g00591:wholegene,
Chr01	15870807	15870807	A	-	Deletion	exonic	Lba01g00592	frameshift deletion	Lba01g00592:Lba01g00592:exon5:c.384delT:p.I128fs,
Chr01	15933658	15933658	-	GGT	Insertion	exonic	Lba01g00593	nonframeshift insertion	Lba01g00593:Lba01g00593:exon3:c.1178_1179insGGT:p.E393delinsEV,
Chr01	15937969	15937969	-	T	Insertion	exonic	Lba01g00594	frameshift insertion	Lba01g00594:Lba01g00594:exon1:c.259dupT:p.K86fs,
Chr01	16177208	16177208	G	-	Deletion	exonic	Lba01g00598	frameshift deletion	Lba01g00598:Lba01g00598:exon3:c.1728delG:p.M576fs,
Chr01	16225462	16225462	G	-	Deletion	exonic	Lba01g00600	frameshift deletion	Lba01g00600:Lba01g00600:exon4:c.396delC:p.A132fs,
Chr01	16275064	16275066	CAA	-	Deletion	exonic	Lba01g00601	nonframeshift deletion	Lba01g00601:Lba01g00601:exon1:c.153_155del:p.51_52del,
Chr01	16275077	16275079	AAC	-	Deletion	exonic	Lba01g00601	nonframeshift deletion	Lba01g00601:Lba01g00601:exon1:c.140_142del:p.47_48del,
Chr01	16749679	16749681	TCT	-	Deletion	exonic	Lba01g00614	nonframeshift deletion	Lba01g00614:Lba01g00614:exon2:c.486_488del:p.162_163del,
Chr01	16755429	16755429	C	-	Deletion	exonic	Lba01g00614	frameshift deletion	Lba01g00614:Lba01g00614:exon1:c.97delG:p.D33fs,
Chr01	16761654	16761665	ACCGGTGAAGAT	-	Deletion	exonic	Lba01g00615	nonframeshift deletion	Lba01g00615:Lba01g00615:exon3:c.765_776del:p.255_259del,
Chr01	16762970	16762970	-	AGGGAACGGGCCTGGCTCTGGCCCCTGACGCAGGAACATG	Insertion	exonic	Lba01g00615	nonframeshift insertion	Lba01g00615:Lba01g00615:exon1:c.322_323insGGGCGGGAGGTGTCCTGGATCAGCTCCATGTTCCTGCGTCAGGGGCCAGAGCCAGGCCCGTTCCCT:p.L108delinsRAGGVLDQLHVPASGARARPVPL,
Chr01	16762970	16762970	-	AGGGAACGGGCCTGGCTCTGGCCCCTGACGCAGGAACATGGAGCTGATCCAGGACACCTCCCGCCC	Insertion	exonic	Lba01g00615	nonframeshift insertion	Lba01g00615:Lba01g00615:exon1:c.322_323insGGGCGGGAGGTGTCCTGGATCAGCTCCATGTTCCTGCGTCAGGGGCCAGAGCCAGGCCCGTTCCCT:p.L108delinsRAGGVLDQLHVPASGARARPVPL,
Chr01	16805978	16805978	-	TTCTTCTTC	Insertion	exonic	Lba01g00617	nonframeshift insertion	Lba01g00617:Lba01g00617:exon4:c.525_526insGAAGAAGAA:p.E176delinsEEEE,
Chr01	16805976	16805978	TTC	-	Deletion	exonic	Lba01g00617	nonframeshift deletion	Lba01g00617:Lba01g00617:exon4:c.526_528del:p.176_176del,
Chr01	16808955	16808961	TTTGTAT	-	Deletion	exonic	Lba01g00617	frameshift deletion	Lba01g00617:Lba01g00617:exon1:c.5_11del:p.H2fs,
Chr01	17066115	17066115	G	-	Deletion	exonic	Lba01g00624	frameshift deletion	Lba01g00624:Lba01g00624:exon7:c.1530delG:p.M510fs,
Chr01	17066392	17066392	G	-	Deletion	exonic	Lba01g00624	frameshift deletion	Lba01g00624:Lba01g00624:exon7:c.1807delG:p.V603fs,
Chr01	17103107	17103107	T	-	Deletion	exonic	Lba01g00627	frameshift deletion	Lba01g00627:Lba01g00627:exon7:c.347delA:p.N116fs,
Chr01	17104266	17104266	-	CTAAGCGTTCGCCTAAACCC	Insertion	exonic	Lba01g00627	frameshift insertion	Lba01g00627:Lba01g00627:exon5:c.249_250insGGGTTTAGGCGAACGCTTAG:p.T84fs,
Chr01	17238908	17238908	T	-	Deletion	exonic	Lba01g00629	frameshift deletion	Lba01g00629:Lba01g00629:exon5:c.686delA:p.K229fs,
Chr01	17240267	17240267	C	-	Deletion	exonic	Lba01g00629	frameshift deletion	Lba01g00629:Lba01g00629:exon4:c.413delG:p.G138fs,
Chr01	17395214	17395214	-	TAT	Insertion	exonic	Lba01g00630	nonframeshift insertion	Lba01g00630:Lba01g00630:exon4:c.382_383insTAT:p.V128delinsVL,
Chr01	17395224	17395225	AT	-	Deletion	exonic	Lba01g00630	frameshift deletion	Lba01g00630:Lba01g00630:exon4:c.392_393del:p.H131fs,
Chr01	17395477	17395480	AGAG	-	Deletion	exonic	Lba01g00630	frameshift deletion	Lba01g00630:Lba01g00630:exon4:c.645_648del:p.P215fs,
Chr01	17395522	17395522	C	-	Deletion	exonic	Lba01g00630	frameshift deletion	Lba01g00630:Lba01g00630:exon4:c.690delC:p.N230fs,
Chr01	17481263	17481263	-	GCGCA	Insertion	exonic	Lba01g00632	frameshift insertion	Lba01g00632:Lba01g00632:exon2:c.79_80insGCGCA:p.Y27fs,
Chr01	17481395	17481395	-	AAC	Insertion	exonic	Lba01g00632	nonframeshift insertion	Lba01g00632:Lba01g00632:exon2:c.211_212insAAC:p.V71delinsEL,
Chr01	17481397	17481397	-	C	Insertion	exonic	Lba01g00632	frameshift insertion	Lba01g00632:Lba01g00632:exon2:c.213_214insC:p.V71fs,
Chr01	17611064	17611064	G	-	Deletion	exonic	Lba01g00633	frameshift deletion	Lba01g00633:Lba01g00633:exon6:c.717delC:p.V239fs,
Chr01	17624755	17624756	GA	-	Deletion	exonic	Lba01g00633	frameshift deletion	Lba01g00633:Lba01g00633:exon5:c.371_372del:p.I124fs,
Chr01	17624758	17624759	AC	-	Deletion	exonic	Lba01g00633	frameshift deletion	Lba01g00633:Lba01g00633:exon5:c.368_369del:p.S123fs,
Chr01	17629672	17629683	GTCTCTATCTGC	-	Deletion	exonic	Lba01g00633	nonframeshift deletion	Lba01g00633:Lba01g00633:exon3:c.207_218del:p.69_73del,
Chr01	18017843	18017843	T	-	Deletion	exonic	Lba01g00636	frameshift deletion	Lba01g00636:Lba01g00636:exon2:c.603delT:p.P201fs,
Chr01	18100857	18100857	T	-	Deletion	exonic	Lba01g00639	frameshift deletion	Lba01g00639:Lba01g00639:exon4:c.359delA:p.K120fs,
Chr01	18122759	18122759	T	-	Deletion	exonic	Lba01g00641	frameshift deletion	Lba01g00641:Lba01g00641:exon13:c.1414delA:p.T472fs,
Chr01	18292678	18292679	TT	-	Deletion	exonic	Lba01g00647	frameshift deletion	Lba01g00647:Lba01g00647:exon5:c.570_571del:p.K190fs,
Chr01	18403191	18403191	C	-	Deletion	exonic	Lba01g00649	frameshift deletion	Lba01g00649:Lba01g00649:exon5:c.628delC:p.P210fs,
Chr01	18403352	18403352	T	-	Deletion	exonic	Lba01g00649	frameshift deletion	Lba01g00649:Lba01g00649:exon5:c.789delT:p.H263fs,
Chr01	18535556	18535556	-	CAACAGCAACAG	Insertion	exonic	Lba01g00650	nonframeshift insertion	Lba01g00650:Lba01g00650:exon1:c.150_151insCAACAG:p.H50delinsHQQ,
Chr01	18535556	18535556	-	CAACAG	Insertion	exonic	Lba01g00650	nonframeshift insertion	Lba01g00650:Lba01g00650:exon1:c.150_151insCAACAG:p.H50delinsHQQ,
Chr01	18535569	18535583	CAGCATTTTCAAAAC	-	Deletion	exonic	Lba01g00650	nonframeshift deletion	Lba01g00650:Lba01g00650:exon1:c.163_177del:p.55_59del,
Chr01	18642538	18642538	-	C	Insertion	exonic	Lba01g00653	frameshift insertion	Lba01g00653:Lba01g00653:exon4:c.256dupG:p.A86fs,
Chr01	18903565	18903565	C	-	Deletion	exonic	Lba01g00659	frameshift deletion	Lba01g00659:Lba01g00659:exon3:c.858delC:p.V286fs,
Chr01	18914230	18914230	G	-	Deletion	exonic	Lba01g00660	frameshift deletion	Lba01g00660:Lba01g00660:exon5:c.437delG:p.W146fs,
Chr01	18917530	18917531	TA	-	Deletion	exonic	Lba01g00660	frameshift deletion	Lba01g00660:Lba01g00660:exon11:c.1343_1344del:p.V448fs,
Chr01	19173157	19173157	T	-	Deletion	exonic	Lba01g00665	frameshift deletion	Lba01g00665:Lba01g00665:exon1:c.1delA:p.M1fs,
Chr01	19227270	19227270	A	-	Deletion	exonic	Lba01g00666	frameshift deletion	Lba01g00666:Lba01g00666:exon1:c.336delT:p.I112fs,
Chr01	19314047	19314047	G	-	Deletion	exonic	Lba01g00667	frameshift deletion	Lba01g00667:Lba01g00667:exon4:c.583delG:p.G195fs,
Chr01	19315643	19315643	G	-	Deletion	exonic	Lba01g00667	frameshift deletion	Lba01g00667:Lba01g00667:exon7:c.1096delG:p.G366fs,
Chr01	19666966	19666966	-	TCCATA	Insertion	exonic	Lba01g00669	nonframeshift insertion	Lba01g00669:Lba01g00669:exon1:c.137_138insTCCATA:p.V46delinsVPY,
Chr01	19707176	19707176	-	CC	Insertion	exonic	Lba01g00671	frameshift insertion	Lba01g00671:Lba01g00671:exon1:c.29_30insGG:p.S10fs,
Chr01	19707296	19707296	-	T	Insertion	exonic	Lba01g00672	frameshift insertion	Lba01g00672:Lba01g00672:exon5:c.434dupA:p.E145fs,
Chr01	19707356	19707356	T	-	Deletion	exonic	Lba01g00672	frameshift deletion	Lba01g00672:Lba01g00672:exon5:c.375delA:p.L125fs,
Chr01	19708027	19708039	AATTTGTATTTTT	-	Deletion	exonic	Lba01g00673	frameshift deletion	Lba01g00673:Lba01g00673:exon3:c.868_880del:p.K290fs,
Chr01	19708055	19708067	ATACTGCAGTACC	-	Deletion	exonic	Lba01g00673	frameshift deletion	Lba01g00673:Lba01g00673:exon3:c.840_852del:p.K280fs,
Chr01	19708071	19708104	AAGACATCACTTTCCATGTCATCAGGGAATTCTT	-	Deletion	exonic	Lba01g00673	frameshift deletion	Lba01g00673:Lba01g00673:exon3:c.803_836del:p.K268fs,
Chr01	19708202	19708204	GGA	-	Deletion	exonic	Lba01g00673	nonframeshift deletion	Lba01g00673:Lba01g00673:exon3:c.703_705del:p.235_235del,
Chr01	19708208	19708211	AGAA	-	Deletion	exonic	Lba01g00673	frameshift deletion	Lba01g00673:Lba01g00673:exon3:c.696_699del:p.I232fs,
Chr01	19708216	19708216	-	CAGTTTT	Insertion	exonic	Lba01g00673	frameshift insertion	Lba01g00673:Lba01g00673:exon3:c.690_691insAAAACTG:p.P231fs,
Chr01	19708656	19708656	-	TT	Insertion	exonic	Lba01g00673	frameshift insertion	Lba01g00673:Lba01g00673:exon2:c.333_334insAA:p.G112fs,
Chr01	19708661	19708662	AT	-	Deletion	exonic	Lba01g00673	frameshift deletion	Lba01g00673:Lba01g00673:exon2:c.328_329del:p.M110fs,
Chr01	19747034	19747034	-	G	Insertion	exonic	Lba01g00675	frameshift insertion	Lba01g00675:Lba01g00675:exon3:c.493_494insG:p.L165fs,
Chr01	19747205	19747324	TTGCAGAAATGCAGGGTAAGGCTGGGTACTATAGACTCTTGTGGTCCAACGCTTCCCTGGATACCGTGCATAGCGAGAGCTTGGTGCACCGGACTGCCCTTTTTATATATCCTGTTGACT	-	Deletion	exonic	Lba01g00675	frameshift deletion	Lba01g00675:Lba01g00675:exon4:c.550_614del:p.L184fs,
Chr01	19757332	19757332	-	G	Insertion	exonic	Lba01g00676	frameshift insertion	Lba01g00676:Lba01g00676:exon2:c.46_47insG:p.K16fs,
Chr01	19757481	19757481	-	CTGCTGC	Insertion	exonic	Lba01g00676	frameshift insertion	Lba01g00676:Lba01g00676:exon2:c.195_196insCTGCTGC:p.L65fs,
Chr01	19757535	19757536	AA	-	Deletion	exonic	Lba01g00676	frameshift deletion	Lba01g00676:Lba01g00676:exon2:c.249_250del:p.I83fs,
Chr01	19757655	19757655	-	G	Insertion	exonic	Lba01g00676	frameshift insertion	Lba01g00676:Lba01g00676:exon3:c.364_365insG:p.Q122fs,
Chr01	19757716	19757716	-	CAAACATGTGAATCTGGATCTTTCTAATGAGGTTGACGAGCAGAGGGGGGCAGCCAAATTAAGCTGGCCATTCAAAAAAAAAAAAGATGATCATGG	Insertion	exonic	Lba01g00676	nonframeshift insertion	Lba01g00676:Lba01g00676:exon3:c.425_426insCAAACATGTGAATCTGGATCTTTCTAATGAGGTTGACGAGCAGAGGGGGGCAGCCAAATTAAGCTGGCCATTCAAAAAAAAAAAAGATGATCATGG:p.A142delinsAKHVNLDLSNEVDEQRGAAKLSWPFKKKKDDHG,
Chr01	19757790	19757790	-	G	Insertion	exonic	Lba01g00676	frameshift insertion	Lba01g00676:Lba01g00676:exon3:c.499_500insG:p.K167fs,
Chr01	19757796	19757797	GG	-	Deletion	exonic	Lba01g00676	frameshift deletion	Lba01g00676:Lba01g00676:exon3:c.505_506del:p.G169fs,
Chr01	19757799	19757799	-	TG	Insertion	exonic	Lba01g00676	frameshift insertion	Lba01g00676:Lba01g00676:exon3:c.508_509insTG:p.K170fs,
Chr01	19757805	19757805	-	AGTTGGGTGACCCTC	Insertion	exonic	Lba01g00676	nonframeshift insertion	Lba01g00676:Lba01g00676:exon3:c.514_515insAGTTGGGTGACCCTC:p.I172delinsKLGDPL,
Chr01	19762283	19762283	G	-	Deletion	exonic	Lba01g00676	nonframeshift deletion	Lba01g00676:Lba01g00676:exon4:c.586_591del:p.196_197del,
Chr01	19762283	19762288	GATATC	-	Deletion	exonic	Lba01g00676	nonframeshift deletion	Lba01g00676:Lba01g00676:exon4:c.586_591del:p.196_197del,
Chr01	19762285	19762287	TAT	-	Deletion	exonic	Lba01g00676	nonframeshift deletion	Lba01g00676:Lba01g00676:exon4:c.588_590del:p.196_197del,
Chr01	19762311	19762311	-	AAG	Insertion	exonic	Lba01g00676	nonframeshift insertion	Lba01g00676:Lba01g00676:exon4:c.614_615insAAG:p.A205delinsAR,
Chr01	19762317	19762319	GGT	-	Deletion	exonic	Lba01g00676	nonframeshift deletion	Lba01g00676:Lba01g00676:exon4:c.620_622del:p.207_208del,
Chr01	20044024	20044024	T	-	Deletion	exonic	Lba01g00677	frameshift deletion	Lba01g00677:Lba01g00677:exon1:c.31delT:p.F11fs,
Chr01	20045297	20045297	T	-	Deletion	exonic	Lba01g00677	stopgain	Lba01g00677:Lba01g00677:exon3:c.637delT:p.L213X,
Chr01	20089414	20089414	-	CTAG	Insertion	exonic	Lba01g00678	stopgain	Lba01g00678:Lba01g00678:exon5:c.872_873insCTAG:p.R291_Q292delinsSX,
Chr01	20311048	20311048	-	GCACAGAC	Insertion	exonic	Lba01g00679	frameshift insertion	Lba01g00679:Lba01g00679:exon3:c.511_512insGTCTGTGC:p.Y171fs,
Chr01	20311150	20311151	CC	-	Deletion	exonic	Lba01g00679	frameshift deletion	Lba01g00679:Lba01g00679:exon3:c.409_410del:p.G137fs,
Chr01	20319853	20319853	A	-	Deletion	exonic	Lba01g00679	frameshift deletion	Lba01g00679:Lba01g00679:exon1:c.53delT:p.L18fs,
Chr01	20803427	20803427	T	-	Deletion	exonic	Lba01g00681	frameshift deletion	Lba01g00681:Lba01g00681:exon2:c.721delA:p.S241fs,
Chr01	20829890	20829890	T	-	Deletion	exonic	Lba01g00683	frameshift deletion	Lba01g00683:Lba01g00683:exon7:c.608delA:p.N203fs,
Chr01	20877238	20877251	CCTGCAAAACAATA	-	Deletion	exonic	Lba01g00684	frameshift deletion	Lba01g00684:Lba01g00684:exon7:c.579delG:p.R193fs,
Chr01	20880622	20880633	TGGCTTTCTGAA	-	Deletion	exonic	Lba01g00684	nonframeshift deletion	Lba01g00684:Lba01g00684:exon4:c.368_379del:p.123_127del,
Chr01	20880636	20880677	TCCAGATGGTTATAAGGCAGTTGGCTATATGCATGAGTGGCG	-	Deletion	exonic	Lba01g00684	nonframeshift deletion	Lba01g00684:Lba01g00684:exon4:c.324_365del:p.108_122del,
Chr01	20889191	20889191	-	AA	Insertion	exonic	Lba01g00685	frameshift insertion	Lba01g00685:Lba01g00685:exon3:c.153_154insTT:p.Q52fs,
Chr01	20889194	20889195	TC	-	Deletion	exonic	Lba01g00685	frameshift deletion	Lba01g00685:Lba01g00685:exon3:c.150_151del:p.K50fs,
Chr01	20889477	20889478	AA	-	Deletion	exonic	Lba01g00685	frameshift deletion	Lba01g00685:Lba01g00685:exon2:c.97_98del:p.L33fs,
Chr01	21105730	21105731	CT	-	Deletion	exonic	Lba01g00687	frameshift deletion	Lba01g00687:Lba01g00687:exon11:c.1979_1980del:p.E660fs,
Chr01	21105739	21105739	-	T	Insertion	exonic	Lba01g00687	frameshift insertion	Lba01g00687:Lba01g00687:exon11:c.1971dupA:p.R657fs,
Chr01	21105739	21105741	TCT	-	Deletion	exonic	Lba01g00687	nonframeshift deletion	Lba01g00687:Lba01g00687:exon11:c.1969_1971del:p.657_657del,
Chr01	21450376	21450376	-	TCTATGGCCTGCCAAGCCCATTCCA	Insertion	exonic	Lba01g00689	frameshift insertion	Lba01g00689:Lba01g00689:exon4:c.888_889insTCTATGGCCTGCCAAGCCCATTCCA:p.L296fs,
Chr01	21455023	21455023	G	-	Deletion	exonic	Lba01g00689	frameshift deletion	Lba01g00689:Lba01g00689:exon9:c.2098delG:p.G700fs,
Chr01	21460884	21460889	AGCTCC	-	Deletion	exonic	Lba01g00689	nonframeshift deletion	Lba01g00689:Lba01g00689:exon10:c.2349_2354del:p.783_785del,
Chr01	22636650	22636650	T	-	Deletion	exonic	Lba01g00692	frameshift deletion	Lba01g00692:Lba01g00692:exon1:c.206delT:p.I69fs,
Chr01	23254753	23254753	C	-	Deletion	exonic	Lba01g00694	frameshift deletion	Lba01g00694:Lba01g00694:exon1:c.79delC:p.P27fs,
Chr01	23255069	23255069	-	TTGCGAT	Insertion	exonic	Lba01g00694	frameshift insertion	Lba01g00694:Lba01g00694:exon1:c.395_396insTTACGAT:p.N132fs,
Chr01	23255069	23255069	-	TTACGAT	Insertion	exonic	Lba01g00694	frameshift insertion	Lba01g00694:Lba01g00694:exon1:c.395_396insTTACGAT:p.N132fs,
Chr01	23268502	23268502	-	T	Insertion	exonic	Lba01g00695	frameshift insertion	Lba01g00695:Lba01g00695:exon1:c.21dupT:p.T7fs,
Chr01	23381004	23381018	CACTGTTGTCTGGAA	-	Deletion	exonic	Lba01g00696	nonframeshift deletion	Lba01g00696:Lba01g00696:exon8:c.1025_1039del:p.342_347del,
Chr01	23387191	23387191	-	GTT	Insertion	exonic	Lba01g00697	nonframeshift insertion	Lba01g00697:Lba01g00697:exon1:c.746_747insGTT:p.R249delinsRL,
Chr01	23387231	23387231	T	-	Deletion	exonic	Lba01g00697	frameshift deletion	Lba01g00697:Lba01g00697:exon1:c.786delT:p.D262fs,
Chr01	23387374	23387375	TG	-	Deletion	exonic	Lba01g00697	frameshift deletion	Lba01g00697:Lba01g00697:exon1:c.929_930del:p.L310fs,
Chr01	23387486	23387487	AA	-	Deletion	exonic	Lba01g00697	frameshift deletion	Lba01g00697:Lba01g00697:exon1:c.1041_1042del:p.I347fs,
Chr01	23387487	23387487	-	A	Insertion	exonic	Lba01g00697	frameshift insertion	Lba01g00697:Lba01g00697:exon1:c.1042dupA:p.K348fs,
Chr01	24008873	24008873	G	-	Deletion	exonic	Lba01g00700	frameshift deletion	Lba01g00700:Lba01g00700:exon1:c.122delC:p.P41fs,
Chr01	25789929	25789929	T	-	Deletion	exonic	Lba01g00705	frameshift deletion	Lba01g00705:Lba01g00705:exon1:c.577delA:p.R193fs,
Chr01	25790293	25790298	ATTATT	-	Deletion	exonic	Lba01g00705	nonframeshift deletion	Lba01g00705:Lba01g00705:exon1:c.208_213del:p.70_71del,
Chr01	25790284	25790298	ATTATTATTATTATT	-	Deletion	exonic	Lba01g00705	nonframeshift deletion	Lba01g00705:Lba01g00705:exon1:c.208_222del:p.70_74del,
Chr01	25790290	25790298	ATTATTATT	-	Deletion	exonic	Lba01g00705	nonframeshift deletion	Lba01g00705:Lba01g00705:exon1:c.208_216del:p.70_72del,
Chr01	25975981	25975981	T	-	Deletion	exonic	Lba01g00706	frameshift deletion	Lba01g00706:Lba01g00706:exon1:c.71delA:p.K24fs,
Chr01	26101001	26101032	GTAGTGTGGTGGACGAAGTTCCAATCTCAGTA	-	Deletion	exonic	Lba01g00707	frameshift deletion	Lba01g00707:Lba01g00707:exon12:c.1541_1572del:p.L514fs,
Chr01	26102855	26102874	CAATACCTTGTGCAGGCTCA	-	Deletion	exonic	Lba01g00707	frameshift deletion	Lba01g00707:Lba01g00707:exon11:c.1476_1489del:p.C492fs,
Chr01	26103668	26103668	T	-	Deletion	exonic	Lba01g00707	frameshift deletion	Lba01g00707:Lba01g00707:exon9:c.1058delA:p.N353fs,
Chr01	26189959	26189959	T	-	Deletion	exonic	Lba01g00708	frameshift deletion	Lba01g00708:Lba01g00708:exon3:c.914delT:p.V305fs,
Chr01	26718006	26718025	GCTCTGTCAAGAACCATTTC	-	Deletion	exonic	Lba01g00709	frameshift deletion	Lba01g00709:Lba01g00709:exon4:c.580_599del:p.E194fs,
Chr01	26723693	26723696	CAAG	-	Deletion	exonic	Lba01g00710	frameshift deletion	Lba01g00710:Lba01g00710:exon1:c.446_449del:p.S149fs,
Chr01	27412885	27412886	CC	-	Deletion	exonic	Lba01g00713	frameshift deletion	Lba01g00713:Lba01g00713:exon4:c.233_234del:p.G78fs,
Chr01	28398318	28398318	C	-	Deletion	exonic	Lba01g00715	frameshift deletion	Lba01g00715:Lba01g00715:exon2:c.179delG:p.G60fs,
Chr01	28579216	28579216	T	-	Deletion	exonic	Lba01g00716	frameshift deletion	Lba01g00716:Lba01g00716:exon1:c.141delA:p.K47fs,
Chr01	28773623	28773623	-	TC	Insertion	exonic	Lba01g00718	frameshift insertion	Lba01g00718:Lba01g00718:exon9:c.585_586insGA:p.Y196fs,
Chr01	28782037	28782037	T	-	Deletion	exonic	Lba01g00719	frameshift deletion	Lba01g00719:Lba01g00719:exon1:c.78delA:p.K26fs,
Chr01	30184429	30184429	G	-	Deletion	exonic	Lba01g00723	frameshift deletion	Lba01g00723:Lba01g00723:exon1:c.155delC:p.P52fs,
Chr01	30318151	30318151	-	TG	Insertion	exonic	Lba01g00725	frameshift insertion	Lba01g00725:Lba01g00725:exon9:c.634_635insCA:p.I212fs,
Chr01	30318158	30318158	-	CA	Insertion	exonic	Lba01g00725	frameshift insertion	Lba01g00725:Lba01g00725:exon9:c.627_628insTG:p.L210fs,
Chr01	30318170	30318170	C	-	Deletion	exonic	Lba01g00725	frameshift deletion	Lba01g00725:Lba01g00725:exon9:c.616delG:p.A206fs,
Chr01	30318264	30318264	-	GAT	Insertion	exonic	Lba01g00725	nonframeshift insertion	Lba01g00725:Lba01g00725:exon9:c.521_522insATC:p.V174delinsVS,
Chr01	30319083	30319083	-	CC	Insertion	exonic	Lba01g00725	frameshift insertion	Lba01g00725:Lba01g00725:exon8:c.490_491insGG:p.L164fs,
Chr01	30319086	30319087	AG	-	Deletion	exonic	Lba01g00725	frameshift deletion	Lba01g00725:Lba01g00725:exon8:c.487_488del:p.L163fs,
Chr01	30406131	30406131	-	T	Insertion	exonic	Lba01g00726	frameshift insertion	Lba01g00726:Lba01g00726:exon7:c.592dupT:p.G197fs,
Chr01	30519251	30519251	T	-	Deletion	exonic	Lba01g00728	frameshift deletion	Lba01g00728:Lba01g00728:exon2:c.2453delT:p.L818fs,
Chr01	32101617	32101617	A	-	Deletion	exonic	Lba01g00732	frameshift deletion	Lba01g00732:Lba01g00732:exon2:c.118delT:p.Y40fs,
Chr01	32128896	32128896	-	C	Insertion	exonic	Lba01g00732	frameshift insertion	Lba01g00732:Lba01g00732:exon1:c.42_43insG:p.L15fs,
Chr01	32130602	32130602	A	-	Deletion	exonic	Lba01g00733	frameshift deletion	Lba01g00733:Lba01g00733:exon6:c.1560delT:p.L520fs,
Chr01	33216224	33216224	-	AA	Insertion	exonic	Lba01g00736	frameshift insertion	Lba01g00736:Lba01g00736:exon1:c.18_19insTT:p.L7fs,
Chr01	34527168	34527168	T	-	Deletion	exonic	Lba01g00738	frameshift deletion	Lba01g00738:Lba01g00738:exon1:c.357delT:p.G119fs,
Chr01	35468630	35468631	TT	-	Deletion	exonic	Lba01g00744	frameshift deletion	Lba01g00744:Lba01g00744:exon2:c.229_230del:p.F77fs,
Chr01	35479637	35479637	-	C	Insertion	exonic	Lba01g00744	frameshift insertion	Lba01g00744:Lba01g00744:exon8:c.674dupC:p.A225fs,
Chr01	35487658	35487659	GA	-	Deletion	exonic	Lba01g00745	frameshift deletion	Lba01g00745:Lba01g00745:exon11:c.1025_1026del:p.L342fs,
Chr01	35492413	35492413	T	-	Deletion	exonic	Lba01g00745	frameshift deletion	Lba01g00745:Lba01g00745:exon3:c.210delA:p.K70fs,
Chr01	35500251	35500251	-	CT	Insertion	exonic	Lba01g00746	frameshift insertion	Lba01g00746:Lba01g00746:exon2:c.118_119insAG:p.G40fs,
Chr01	35513976	35513977	GG	-	Deletion	exonic	Lba01g00747	frameshift deletion	Lba01g00747:Lba01g00747:exon5:c.1449_1450del:p.M483fs,
Chr01	35589411	35589411	A	-	Deletion	exonic	Lba01g00748	frameshift deletion	Lba01g00748:Lba01g00748:exon2:c.427delA:p.I143fs,
Chr01	35589414	35589420	GCTAAAG	-	Deletion	exonic	Lba01g00748	frameshift deletion	Lba01g00748:Lba01g00748:exon2:c.430_436del:p.A144fs,
Chr01	35589571	35589571	T	-	Deletion	exonic	Lba01g00748	frameshift deletion	Lba01g00748:Lba01g00748:exon3:c.582delT:p.T194fs,
Chr01	35589574	35589574	-	A	Insertion	exonic	Lba01g00748	frameshift insertion	Lba01g00748:Lba01g00748:exon3:c.585_586insA:p.L195fs,
Chr01	35589648	35589649	TG	-	Deletion	exonic	Lba01g00748	frameshift deletion	Lba01g00748:Lba01g00748:exon3:c.659_660del:p.M220fs,
Chr01	35589650	35589650	-	,*	Insertion	exonic	Lba01g00748	frameshift insertion	Lba01g00748:Lba01g00748:exon3:c.661_662insAA:p.L221fs,
Chr01	35589650	35589650	-	AA	Insertion	exonic	Lba01g00748	frameshift insertion	Lba01g00748:Lba01g00748:exon3:c.661_662insAA:p.L221fs,
Chr01	35589721	35589721	-	A	Insertion	exonic	Lba01g00748	frameshift insertion	Lba01g00748:Lba01g00748:exon3:c.733dupA:p.W244fs,
Chr01	35589723	35589723	-	AGGTTTTACGTGTTTGGCATTCAAGGATCTTG	Insertion	exonic	Lba01g00748	nonframeshift insertion	Lba01g00748:Lba01g00748:exon3:c.734_735insAGGTTTTAC:p.K245delinsKGFT,
Chr01	35589723	35589723	-	AGGTTTTAC	Insertion	exonic	Lba01g00748	nonframeshift insertion	Lba01g00748:Lba01g00748:exon3:c.734_735insAGGTTTTAC:p.K245delinsKGFT,
Chr01	35592105	35592105	-	G	Insertion	exonic	Lba01g00748	frameshift insertion	Lba01g00748:Lba01g00748:exon9:c.1312_1313insG:p.K438fs,
Chr01	35592106	35592106	-	TG	Insertion	exonic	Lba01g00748	frameshift insertion	Lba01g00748:Lba01g00748:exon9:c.1313_1314insTG:p.K438fs,
Chr01	35592110	35592112	TTA	-	Deletion	exonic	Lba01g00748	nonframeshift deletion	Lba01g00748:Lba01g00748:exon9:c.1317_1319del:p.439_440del,
Chr01	35660231	35660231	C	-	Deletion	exonic	Lba01g00749	frameshift deletion	Lba01g00749:Lba01g00749:exon5:c.1120delC:p.P374fs,
Chr01	35661980	35661980	-	A	Insertion	exonic	Lba01g00749	frameshift insertion	Lba01g00749:Lba01g00749:exon10:c.1799dupA:p.E600fs,
Chr01	35664231	35664231	A	-	Deletion	exonic	Lba01g00749	frameshift deletion	Lba01g00749:Lba01g00749:exon14:c.2359delA:p.N787fs,
Chr01	35792836	35792836	-	ATGTACACTAATTTTGTGAACATAATG	Insertion	exonic	Lba01g00750	nonframeshift insertion	Lba01g00750:Lba01g00750:exon1:c.155_156insCATTATGTTCACAAAATTAGTGTACAT:p.I52delinsIIMFTKLVYI,
Chr01	35801935	35801935	-	TG	Insertion	exonic	Lba01g00751	frameshift insertion	Lba01g00751:Lba01g00751:exon1:c.119_120insTG:p.Y40fs,
Chr01	35802014	35802014	-	GCT	Insertion	exonic	Lba01g00751	nonframeshift insertion	Lba01g00751:Lba01g00751:exon1:c.198_199insGCT:p.C66delinsCA,
Chr01	35802012	35802013	TG	-	Deletion	exonic	Lba01g00751	frameshift deletion	Lba01g00751:Lba01g00751:exon1:c.196_197del:p.C66fs,
Chr01	35802014	35802014	T	-	Deletion	exonic	Lba01g00751	stopgain	Lba01g00751:Lba01g00751:exon1:c.198delT:p.C66X,
Chr01	35876055	35876055	-	A	Insertion	exonic	Lba01g00754	frameshift insertion	Lba01g00754:Lba01g00754:exon2:c.385dupA:p.K128fs,
Chr01	35988082	35988082	G	-	Deletion	exonic	Lba01g00755	frameshift deletion	Lba01g00755:Lba01g00755:exon3:c.531delC:p.S177fs,
Chr01	36202634	36202634	C	-	Deletion	exonic	Lba01g00756	frameshift deletion	Lba01g00756:Lba01g00756:exon2:c.165delG:p.R55fs,
Chr01	36202641	36202641	G	-	Deletion	exonic	Lba01g00756	frameshift deletion	Lba01g00756:Lba01g00756:exon2:c.158delC:p.P53fs,
Chr01	36384653	36384653	T	-	Deletion	exonic	Lba01g00757	frameshift deletion	Lba01g00757:Lba01g00757:exon8:c.1143delA:p.K381fs,
Chr01	36388951	36388951	C	-	Deletion	exonic	Lba01g00757	frameshift deletion	Lba01g00757:Lba01g00757:exon5:c.710delG:p.G237fs,
Chr01	36390311	36390311	A	-	Deletion	exonic	Lba01g00758	frameshift deletion	Lba01g00758:Lba01g00758:exon1:c.151delA:p.K51fs,
Chr01	36390320	36390320	G	-	Deletion	exonic	Lba01g00758	frameshift deletion	Lba01g00758:Lba01g00758:exon1:c.160delG:p.G54fs,
Chr01	36407243	36407243	G	-	Deletion	exonic	Lba01g00759	frameshift deletion	Lba01g00759:Lba01g00759:exon1:c.724delG:p.G242fs,
Chr01	36407912	36407912	A	-	Deletion	exonic	Lba01g00759	frameshift deletion	Lba01g00759:Lba01g00759:exon1:c.1393delA:p.N465fs,
Chr01	36652970	36652971	GG	-	Deletion	exonic	Lba01g00761	frameshift deletion	Lba01g00761:Lba01g00761:exon2:c.476_477del:p.P159fs,
Chr01	36710641	36710641	A	-	Deletion	exonic	Lba01g00762	frameshift deletion	Lba01g00762:Lba01g00762:exon1:c.125delA:p.Q42fs,
Chr01	37160968	37160974	AGTAGAG	-	Deletion	exonic	Lba01g00767	frameshift deletion	Lba01g00767:Lba01g00767:exon1:c.1722_1728del:p.S574fs,
Chr01	37160979	37160984	CCCATT	-	Deletion	exonic	Lba01g00767	nonframeshift deletion	Lba01g00767:Lba01g00767:exon1:c.1712_1717del:p.571_573del,
Chr01	37161078	37161078	-	TTGTGC	Insertion	exonic	Lba01g00767	nonframeshift insertion	Lba01g00767:Lba01g00767:exon1:c.1617_1618insGCACAA:p.R540delinsAQR,
Chr01	37161220	37161222	CTG	-	Deletion	exonic	Lba01g00767	nonframeshift deletion	Lba01g00767:Lba01g00767:exon1:c.1474_1476del:p.492_492del,
Chr01	37161392	37161392	-	A	Insertion	exonic	Lba01g00767	frameshift insertion	Lba01g00767:Lba01g00767:exon1:c.1303dupT:p.S435fs,
Chr01	37161393	37161393	-	ACTCATGCTTCG	Insertion	exonic	Lba01g00767	frameshift insertion	Lba01g00767:Lba01g00767:exon1:c.1302_1303insCATGAGT:p.S435fs,
Chr01	37161393	37161393	-	ACTCATG	Insertion	exonic	Lba01g00767	frameshift insertion	Lba01g00767:Lba01g00767:exon1:c.1302_1303insCATGAGT:p.S435fs,
Chr01	37161394	37161394	-	TCA	Insertion	exonic	Lba01g00767	nonframeshift insertion	Lba01g00767:Lba01g00767:exon1:c.1301_1302insTGA:p.Q434delinsHE,
Chr01	37161433	37161433	-	TG	Insertion	exonic	Lba01g00767	frameshift insertion	Lba01g00767:Lba01g00767:exon1:c.1262_1263insCA:p.Q421fs,
Chr01	37161438	37161439	CG	-	Deletion	exonic	Lba01g00767	frameshift deletion	Lba01g00767:Lba01g00767:exon1:c.1257_1258del:p.D419fs,
Chr01	37161750	37161750	-	AT	Insertion	exonic	Lba01g00767	frameshift insertion	Lba01g00767:Lba01g00767:exon1:c.945_946insAT:p.C316fs,
Chr01	37161755	37161756	GC	-	Deletion	exonic	Lba01g00767	frameshift deletion	Lba01g00767:Lba01g00767:exon1:c.940_941del:p.A314fs,
Chr01	37162072	37162072	-	TT	Insertion	exonic	Lba01g00767	frameshift insertion	Lba01g00767:Lba01g00767:exon1:c.623_624insAA:p.K208fs,
Chr01	37162077	37162084	CAGACACA	-	Deletion	exonic	Lba01g00767	frameshift deletion	Lba01g00767:Lba01g00767:exon1:c.612_619del:p.P204fs,
Chr01	37162187	37162187	-	CCCCAATGGCACTAG	Insertion	exonic	Lba01g00767	nonframeshift insertion	Lba01g00767:Lba01g00767:exon1:c.508_509insTGACTAGTGCCATTGGGG:p.N170delinsMTSAIGD,
Chr01	37162187	37162187	-	CCCCAATGGCACTAGTCA	Insertion	exonic	Lba01g00767	nonframeshift insertion	Lba01g00767:Lba01g00767:exon1:c.508_509insTGACTAGTGCCATTGGGG:p.N170delinsMTSAIGD,
Chr01	37162189	37162189	-	ATCA	Insertion	exonic	Lba01g00767	frameshift insertion	Lba01g00767:Lba01g00767:exon1:c.506_507insTGAT:p.S169fs,
Chr01	37162695	37162697	TAT	-	Deletion	exonic	Lba01g00767	stopgain	Lba01g00767:Lba01g00767:exon1:c.1delA:p.M1X,
Chr01	37302334	37302337	CTCA	-	Deletion	exonic	Lba01g00769	frameshift deletion	Lba01g00769:Lba01g00769:exon4:c.1114_1117del:p.L372fs,
Chr01	37347132	37347134	TGA	-	Deletion	exonic	Lba01g00770	nonframeshift deletion	Lba01g00770:Lba01g00770:exon2:c.280_282del:p.94_94del,
Chr01	37347184	37347184	-	CTTGATCG	Insertion	exonic	Lba01g00770	frameshift insertion	Lba01g00770:Lba01g00770:exon2:c.229_230insCGATCAAG:p.G77fs,
Chr01	37347292	37347292	A	-	Deletion	exonic	Lba01g00770	stopgain	Lba01g00770:Lba01g00770:exon2:c.122delT:p.L41X,
Chr01	37613678	37613679	TT	-	Deletion	exonic	Lba01g00772	frameshift deletion	Lba01g00772:Lba01g00772:exon2:c.335_336del:p.K112fs,
Chr01	38565603	38565603	A	-	Deletion	exonic	Lba01g00780	frameshift deletion	Lba01g00780:Lba01g00780:exon8:c.541delT:p.Y181fs,
Chr01	38954685	38954685	A	-	Deletion	exonic	Lba01g00781	frameshift deletion	Lba01g00781:Lba01g00781:exon2:c.694delT:p.S232fs,
Chr01	38974871	38974871	T	-	Deletion	exonic	Lba01g00782	frameshift deletion	Lba01g00782:Lba01g00782:exon6:c.816delA:p.K272fs,
Chr01	40868718	40868718	T	-	Deletion	exonic	Lba01g00789	frameshift deletion	Lba01g00789:Lba01g00789:exon2:c.229delA:p.I77fs,
Chr01	42340817	42340817	-	AC	Insertion	exonic	Lba01g00791	frameshift insertion	Lba01g00791:Lba01g00791:exon1:c.36_37insGT:p.L13fs,
Chr01	42340820	42340821	TG	-	Deletion	exonic	Lba01g00791	frameshift deletion	Lba01g00791:Lba01g00791:exon1:c.33_34del:p.F11fs,
Chr01	43752049	43752050	TG	-	Deletion	exonic	Lba01g00792	frameshift deletion	Lba01g00792:Lba01g00792:exon4:c.2885_2886del:p.T962fs,
Chr01	43754024	43754024	A	-	Deletion	exonic	Lba01g00792	frameshift deletion	Lba01g00792:Lba01g00792:exon2:c.1694delT:p.L565fs,
Chr01	44112062	44112062	-	ATCTGTTGGCA	Insertion	exonic	Lba01g00793	frameshift insertion	Lba01g00793:Lba01g00793:exon3:c.265_266insATCTGTTGGCA:p.G89fs,
Chr01	44238311	44238311	-	C	Insertion	exonic	Lba01g00794	frameshift insertion	Lba01g00794:Lba01g00794:exon7:c.1172_1173insG:p.D391fs,
Chr01	44238472	44238472	C	-	Deletion	exonic	Lba01g00794	frameshift deletion	Lba01g00794:Lba01g00794:exon6:c.1090delG:p.V364fs,
Chr01	44619519	44619519	A	-	Deletion	exonic	Lba01g00796	frameshift deletion	Lba01g00796:Lba01g00796:exon5:c.625delT:p.Y209fs,
Chr01	44958155	44958155	T	-	Deletion	exonic	Lba01g00797	frameshift deletion	Lba01g00797:Lba01g00797:exon5:c.1150delA:p.T384fs,
Chr01	44958348	44958348	C	-	Deletion	exonic	Lba01g00797	frameshift deletion	Lba01g00797:Lba01g00797:exon5:c.957delG:p.Q319fs,
Chr01	44958392	44958396	TAGGA	-	Deletion	exonic	Lba01g00797	frameshift deletion	Lba01g00797:Lba01g00797:exon5:c.909_913del:p.A303fs,
Chr01	44958399	44958597	TAAAACGGCCGTGGGATCCTCGGAGGAATACCGCACGAATATCTCCTCATCATCATCCTCCTCCTCATATTTCTTTCCCTTTCCTTTCCTTCGAGACGGGGAGTCATCACCCAGGAACTTTACAATCGGAAGTGTTGCTGCTAAATCTACCTGCTCTGCTGAAGGAGGGTGCACAGGTGCAACATTTTCTCGGGCCTAT	-	Deletion	exonic	Lba01g00797	frameshift deletion	Lba01g00797:Lba01g00797:exon5:c.752_906del:p.K251fs,
Chr01	44959027	44959027	-	C	Insertion	exonic	Lba01g00797	frameshift insertion	Lba01g00797:Lba01g00797:exon4:c.748_749insG:p.S250fs,
Chr01	44959951	44959954	AAAA	-	Deletion	exonic	Lba01g00797	frameshift deletion	Lba01g00797:Lba01g00797:exon2:c.219_222del:p.A73fs,
Chr01	44959954	44959954	-	TGCT	Insertion	exonic	Lba01g00797	frameshift insertion	Lba01g00797:Lba01g00797:exon2:c.218_219insAGCA:p.A73fs,
Chr01	44960002	44960002	G	-	Deletion	exonic	Lba01g00797	frameshift deletion	Lba01g00797:Lba01g00797:exon2:c.171delC:p.L57fs,
Chr01	45548940	45548940	C	-	Deletion	exonic	Lba01g00799	frameshift deletion	Lba01g00799:Lba01g00799:exon4:c.785delG:p.G262fs,
Chr01	45550813	45550815	GAG	-	Deletion	exonic	Lba01g00799	nonframeshift deletion	Lba01g00799:Lba01g00799:exon1:c.84_86del:p.28_29del,
Chr01	45909942	45909942	-	TATTT	Insertion	exonic	Lba01g00800	frameshift insertion	Lba01g00800:Lba01g00800:exon3:c.223_224insAAATA:p.R75fs,
Chr01	45909944	45909949	CGAGCC	-	Deletion	exonic	Lba01g00800	nonframeshift deletion	Lba01g00800:Lba01g00800:exon3:c.217_222del:p.73_74del,
Chr01	45910159	45910201	GCTTGTATCAACCATAATGTCGTTCCAATTAGAAGCCAGAGCA	-	Deletion	exonic	Lba01g00800	frameshift deletion	Lba01g00800:Lba01g00800:exon2:c.132_174del:p.D44fs,
Chr01	45910205	45910234	TCATCATTGATTACAAGGTCGGCCCATTCC	-	Deletion	exonic	Lba01g00800	nonframeshift deletion	Lba01g00800:Lba01g00800:exon2:c.99_128del:p.33_43del,
Chr01	48772044	48772044	G	-	Deletion	exonic	Lba01g00805	frameshift deletion	Lba01g00805:Lba01g00805:exon2:c.3345delG:p.E1115fs,
Chr01	48772656	48772656	A	-	Deletion	exonic	Lba01g00805	frameshift deletion	Lba01g00805:Lba01g00805:exon2:c.3957delA:p.L1319fs,
Chr01	49719064	49719064	A	-	Deletion	exonic	Lba01g00806	frameshift deletion	Lba01g00806:Lba01g00806:exon7:c.995delT:p.L332fs,
Chr01	49720991	49720991	A	-	Deletion	exonic	Lba01g00806	frameshift deletion	Lba01g00806:Lba01g00806:exon4:c.490delT:p.Y164fs,
Chr01	49853437	49853437	T	-	Deletion	exonic	Lba01g00807	stoploss	Lba01g00807:Lba01g00807:exon13:c.1604delA:p.X535,
Chr01	49855631	49855631	A	-	Deletion	exonic	Lba01g00807	frameshift deletion	Lba01g00807:Lba01g00807:exon11:c.1366delT:p.Y456fs,
Chr01	50184567	50184567	A	-	Deletion	exonic	Lba01g00808	frameshift deletion	Lba01g00808:Lba01g00808:exon2:c.716delA:p.H239fs,
Chr01	50184570	50184570	T	-	Deletion	exonic	Lba01g00808	frameshift deletion	Lba01g00808:Lba01g00808:exon2:c.719delT:p.L240fs,
Chr01	50184572	50184572	-	TG	Insertion	exonic	Lba01g00808	frameshift insertion	Lba01g00808:Lba01g00808:exon2:c.721_722insTG:p.K241fs,
Chr01	50184940	50184940	-	ACATACT	Insertion	exonic	Lba01g00808	frameshift insertion	Lba01g00808:Lba01g00808:exon4:c.835_836insACATACT:p.R279fs,
Chr01	50184944	50184944	C	-	Deletion	exonic	Lba01g00808	frameshift deletion	Lba01g00808:Lba01g00808:exon4:c.839delC:p.S280fs,
Chr01	50184947	50184950	TGCT	-	Deletion	exonic	Lba01g00808	frameshift deletion	Lba01g00808:Lba01g00808:exon4:c.842_845del:p.L281fs,
Chr01	50184953	50184957	GGACA	-	Deletion	exonic	Lba01g00808	frameshift deletion	Lba01g00808:Lba01g00808:exon4:c.848_852del:p.G283fs,
Chr01	50184960	50184960	-	GAC	Insertion	exonic	Lba01g00808	nonframeshift insertion	Lba01g00808:Lba01g00808:exon4:c.855_856insGAC:p.I285delinsID,
Chr01	50509284	50509314	CTATGGACTGACCAGCGTATGGTATTAGCAT	-	Deletion	exonic	Lba01g00811	frameshift deletion	Lba01g00811:Lba01g00811:exon5:c.202_232del:p.M68fs,
Chr01	50510396	50510396	-	G	Insertion	exonic	Lba01g00811	frameshift insertion	Lba01g00811:Lba01g00811:exon4:c.140_141insC:p.Y47fs,
Chr01	50841121	50841121	C	-	Deletion	exonic	Lba01g00813	frameshift deletion	Lba01g00813:Lba01g00813:exon4:c.193delG:p.A65fs,
Chr01	51390513	51390513	T	-	Deletion	exonic	Lba01g00814	frameshift deletion	Lba01g00814:Lba01g00814:exon2:c.154delT:p.F52fs,
Chr01	51403801	51403802	TG	-	Deletion	exonic	Lba01g00814	frameshift deletion	Lba01g00814:Lba01g00814:exon7:c.1009_1010del:p.C337fs,
Chr01	51403865	51403865	T	-	Deletion	exonic	Lba01g00814	frameshift deletion	Lba01g00814:Lba01g00814:exon7:c.1073delT:p.V358fs,
Chr01	51426263	51426263	-	GA	Insertion	exonic	Lba01g00815	frameshift insertion	Lba01g00815:Lba01g00815:exon2:c.228_229insGA:p.F76fs,
Chr01	51648850	51648850	-	T	Insertion	exonic	Lba01g00816	frameshift insertion	Lba01g00816:Lba01g00816:exon7:c.905_906insT:p.E302fs,
Chr01	51649492	51649493	CA	-	Deletion	exonic	Lba01g00816	frameshift deletion	Lba01g00816:Lba01g00816:exon8:c.1316_1317del:p.P439fs,
Chr01	51652989	51652990	AT	-	Deletion	exonic	Lba01g00817	frameshift deletion	Lba01g00817:Lba01g00817:exon14:c.1763_1764del:p.Y588fs,
Chr01	51652996	51652996	-	AGTGG	Insertion	exonic	Lba01g00817	frameshift insertion	Lba01g00817:Lba01g00817:exon14:c.1756_1757insCCACT:p.S586fs,
Chr01	51738154	51738155	AG	-	Deletion	exonic	Lba01g00821	frameshift deletion	Lba01g00821:Lba01g00821:exon3:c.757_758del:p.L253fs,
Chr01	55835645	55835645	-	CT	Insertion	exonic	Lba01g00824	frameshift insertion	Lba01g00824:Lba01g00824:exon2:c.147_148insAG:p.F50fs,
Chr01	55835648	55835649	CC	-	Deletion	exonic	Lba01g00824	frameshift deletion	Lba01g00824:Lba01g00824:exon2:c.144_145del:p.G48fs,
Chr01	55890731	55890731	-	CTTTC	Insertion	exonic	Lba01g00825	frameshift insertion	Lba01g00825:Lba01g00825:exon3:c.127_128insCTTTC:p.T43fs,
Chr01	55934699	55934699	-	ACTGGATATAA	Insertion	exonic	Lba01g00825	frameshift insertion	Lba01g00825:Lba01g00825:exon4:c.660_661insACTGGATATAA:p.D220fs,
Chr01	55934700	55934700	-	CTG	Insertion	exonic	Lba01g00825	nonframeshift insertion	Lba01g00825:Lba01g00825:exon4:c.661_662insCTG:p.R221delinsTG,
Chr01	55934702	55934702	-	TATAAAGATGAAGAGGATATCATTATTAATATTCATAATGCAGCTAATATTGGGGATTTATCGCCAAAGGAAATAGATAGAT	Insertion	exonic	Lba01g00825	frameshift insertion	Lba01g00825:Lba01g00825:exon4:c.663_664insTATAAAGATGGAGAGGATATCATTATTAATATTCATAATGCAGCTAATATTGGGGATTTATCGCCAAAGGAAATAGATAGAT:p.R221fs,
Chr01	55934702	55934702	-	TATAAAGATGGAGAGGATATCATTATTAATATTCATAATGCAGCTAATATTGGGGATTTATCGCCAAAGGAAATAGATAGAT	Insertion	exonic	Lba01g00825	frameshift insertion	Lba01g00825:Lba01g00825:exon4:c.663_664insTATAAAGATGGAGAGGATATCATTATTAATATTCATAATGCAGCTAATATTGGGGATTTATCGCCAAAGGAAATAGATAGAT:p.R221fs,
Chr01	55934703	55934703	-	ATAAAGATGGAGAG	Insertion	exonic	Lba01g00825	stoploss	Lba01g00825:Lba01g00825:exon4:c.664_665insATAAA:p.X222delinsYK,
Chr01	55934703	55934703	-	ATAAA	Insertion	exonic	Lba01g00825	stoploss	Lba01g00825:Lba01g00825:exon4:c.664_665insATAAA:p.X222delinsYK,
Chr01	56147513	56147513	C	-	Deletion	exonic	Lba01g00826	frameshift deletion	Lba01g00826:Lba01g00826:exon4:c.319delC:p.P107fs,
Chr01	56503835	56503835	A	-	Deletion	exonic	Lba01g00827	frameshift deletion	Lba01g00827:Lba01g00827:exon1:c.1862delT:p.L621fs,
Chr01	56503848	56503848	T	-	Deletion	exonic	Lba01g00827	frameshift deletion	Lba01g00827:Lba01g00827:exon1:c.1849delA:p.I617fs,
Chr01	56664883	56664884	AG	-	Deletion	exonic	Lba01g00829	frameshift deletion	Lba01g00829:Lba01g00829:exon1:c.434_435del:p.*145fs,
Chr01	57441806	57441869	GGGAGACTTCTAAACACTGTGGAGGAAGGAGAGATACAAAGTACAAGTACATTCAAAGATGAGC	-	Deletion	exonic	Lba01g00830	frameshift deletion	Lba01g00830:Lba01g00830:exon1:c.7_70del:p.G3fs,
Chr01	57442478	57442478	C	-	Deletion	exonic	Lba01g00830	frameshift deletion	Lba01g00830:Lba01g00830:exon1:c.679delC:p.P227fs,
Chr01	57442480	57442480	-	TT	Insertion	exonic	Lba01g00830	frameshift insertion	Lba01g00830:Lba01g00830:exon1:c.681_682insTT:p.P227fs,
Chr01	60657213	60657213	G	-	Deletion	exonic	Lba01g00838	frameshift deletion	Lba01g00838:Lba01g00838:exon1:c.19delC:p.H7fs,
Chr01	61987527	61987527	-	CTC	Insertion	exonic	Lba01g00840	nonframeshift insertion	Lba01g00840:Lba01g00840:exon4:c.581_582insCTC:p.F194delinsFS,
Chr01	61987581	61987581	T	-	Deletion	exonic	Lba01g00840	frameshift deletion	Lba01g00840:Lba01g00840:exon4:c.635delT:p.L212fs,
Chr01	62848986	62848986	-	T	Insertion	exonic	Lba01g00843	frameshift insertion	Lba01g00843:Lba01g00843:exon2:c.102dupT:p.D34fs,
Chr01	62848990	62848990	-	G	Insertion	exonic	Lba01g00843	frameshift insertion	Lba01g00843:Lba01g00843:exon2:c.105_106insG:p.F35fs,
Chr01	62852135	62852135	T	-	Deletion	exonic	Lba01g00845	frameshift deletion	Lba01g00845:Lba01g00845:exon4:c.503delA:p.N168fs,
Chr01	62852697	62852697	G	-	Deletion	exonic	Lba01g00845	frameshift deletion	Lba01g00845:Lba01g00845:exon2:c.137delC:p.P46fs,
Chr01	64068359	64068359	-	GT	Insertion	exonic	Lba01g00852	frameshift insertion	Lba01g00852:Lba01g00852:exon5:c.411_412insGT:p.P137fs,
Chr01	64068361	64068361	-	TGCCTTGGTGG	Insertion	exonic	Lba01g00852	frameshift insertion	Lba01g00852:Lba01g00852:exon5:c.413_414insTGCCTTGGTGG:p.E138fs,
Chr01	64175033	64175033	G	-	Deletion	exonic	Lba01g00853	frameshift deletion	Lba01g00853:Lba01g00853:exon8:c.1179delG:p.V393fs,
Chr01	64374985	64374985	-	AT	Insertion	exonic	Lba01g00854	frameshift insertion	Lba01g00854:Lba01g00854:exon6:c.710_711insAT:p.N237fs,
Chr01	64374987	64374988	CT	-	Deletion	exonic	Lba01g00854	frameshift deletion	Lba01g00854:Lba01g00854:exon6:c.712_713del:p.L238fs,
Chr01	64387442	64387443	TA	-	Deletion	exonic	Lba01g00854	frameshift deletion	Lba01g00854:Lba01g00854:exon9:c.991_992del:p.Y331fs,
Chr01	64992461	64992484	TGAGGTATGTTTGGAAAATTCAGT	-	Deletion	exonic	Lba01g00858	frameshift deletion	Lba01g00858:Lba01g00858:exon3:c.522_525del:p.Y174fs,
Chr01	68155125	68155136	AGCTACGAGGTT	-	Deletion	exonic	Lba01g00864	nonframeshift deletion	Lba01g00864:Lba01g00864:exon2:c.207_215del:p.69_72del,
Chr01	68155151	68155214	AACTTGCTTCAAAGTGCCCATTAATTATTTGTTAATTTCTACCATGGTAGCAAGAGAGGCCAGG	-	Deletion	exonic	Lba01g00864	frameshift deletion	Lba01g00864:Lba01g00864:exon3:c.216_229del:p.S72fs,
Chr01	68155199	68155209	AGCAAGAGAGG	-	Deletion	exonic	Lba01g00864	nonframeshift deletion	Lba01g00864:Lba01g00864:exon3:c.216_224del:p.72_75del,
Chr01	68155199	68155209	AGCAAGAGAGG	-	Deletion	exonic	Lba01g00864	nonframeshift deletion	Lba01g00864:Lba01g00864:exon3:c.216_224del:p.72_75del,
Chr01	68155212	68155230	AGGCGGTGACAATTGAGAG	-	Deletion	exonic	Lba01g00864	frameshift deletion	Lba01g00864:Lba01g00864:exon3:c.227_245del:p.Q76fs,
Chr01	68155219	68155235	GACAATTGAGAGGTTGT	-	Deletion	exonic	Lba01g00864	frameshift deletion	Lba01g00864:Lba01g00864:exon3:c.234_250del:p.V78fs,
Chr01	68155242	68155243	GC	-	Deletion	exonic	Lba01g00864	frameshift deletion	Lba01g00864:Lba01g00864:exon3:c.257_258del:p.S86fs,
Chr01	68155248	68155278	CTAGTCACACGGGAAAAGAGGTCAAATGGAA	-	Deletion	exonic	Lba01g00864	frameshift deletion	Lba01g00864:Lba01g00864:exon3:c.263_293del:p.P88fs,
Chr01	68155283	68155291	TTCTCTAGT	-	Deletion	exonic	Lba01g00864	nonframeshift deletion	Lba01g00864:Lba01g00864:exon3:c.298_306del:p.100_102del,
Chr01	68155294	68155299	GAAATG	-	Deletion	exonic	Lba01g00864	nonframeshift deletion	Lba01g00864:Lba01g00864:exon3:c.309_314del:p.103_105del,
Chr01	68155304	68155304	A	-	Deletion	exonic	Lba01g00864	frameshift deletion	Lba01g00864:Lba01g00864:exon3:c.319delA:p.T107fs,
Chr01	68155306	68155327	TTCAAATAGGTTCATTGCTCCG	-	Deletion	exonic	Lba01g00864	nonframeshift deletion	Lba01g00864:Lba01g00864:exon3:c.321_329del:p.107_110del,
Chr01	68184405	68184407	GAT	-	Deletion	exonic	Lba01g00865	nonframeshift deletion	Lba01g00865:Lba01g00865:exon3:c.315_317del:p.105_106del,
Chr01	68184473	68184473	-	G	Insertion	exonic	Lba01g00865	frameshift insertion	Lba01g00865:Lba01g00865:exon3:c.248dupC:p.P83fs,
Chr01	68272661	68272661	C	-	Deletion	exonic	Lba01g00866	frameshift deletion	Lba01g00866:Lba01g00866:exon1:c.278delC:p.A93fs,
Chr01	68272663	68272663	-	AC	Insertion	exonic	Lba01g00866	frameshift insertion	Lba01g00866:Lba01g00866:exon1:c.280_281insAC:p.S94fs,
Chr01	68278229	68278232	TTGA	-	Deletion	exonic	Lba01g00866	frameshift deletion	Lba01g00866:Lba01g00866:exon2:c.397_400del:p.L133fs,
Chr01	68278611	68278611	G	-	Deletion	exonic	Lba01g00866	frameshift deletion	Lba01g00866:Lba01g00866:exon3:c.775delG:p.D259fs,
Chr01	68280248	68280248	A	-	Deletion	exonic	Lba01g00866	frameshift deletion	Lba01g00866:Lba01g00866:exon8:c.1500delA:p.S500fs,
Chr01	68281488	68281494	CAAGCGT	-	Deletion	exonic	Lba01g00866	nonframeshift deletion	Lba01g00866:Lba01g00866:exon12:c.1912_1914del:p.638_638del,
Chr01	68281612	68281612	C	-	Deletion	exonic	Lba01g00866	frameshift deletion	Lba01g00866:Lba01g00866:exon12:c.2032delC:p.Q678fs,
Chr01	68281647	68281647	-	GCG	Insertion	exonic	Lba01g00866	nonframeshift insertion	Lba01g00866:Lba01g00866:exon13:c.2060_2061insGCG:p.M687delinsMR,
Chr01	69271798	69271798	T	-	Deletion	exonic	Lba01g00871	frameshift deletion	Lba01g00871:Lba01g00871:exon1:c.1136delA:p.K379fs,
Chr01	70246880	70246880	-	A	Insertion	exonic	Lba01g00872	frameshift insertion	Lba01g00872:Lba01g00872:exon3:c.752dupA:p.Q251fs,
Chr01	71312571	71312571	G	-	Deletion	exonic	Lba01g00875	frameshift deletion	Lba01g00875:Lba01g00875:exon4:c.333delC:p.A111fs,
Chr01	71971256	71971256	-	GTTGTTATATCCCGTGTTCTC	Insertion	exonic	Lba01g00877	nonframeshift insertion	Lba01g00877:Lba01g00877:exon6:c.771_772insGTTGTTATATCCCGTGTTCTC:p.M257delinsMVVISRVL,
Chr01	71971574	71971574	-	TTGGTCACACCATG	Insertion	exonic	Lba01g00877	frameshift insertion	Lba01g00877:Lba01g00877:exon7:c.830_831insTTGGTCACACCATG:p.S277fs,
Chr01	74972000	74972003	AAAA	-	Deletion	exonic	Lba01g00883	frameshift deletion	Lba01g00883:Lba01g00883:exon4:c.859_862del:p.F287fs,
Chr01	74972001	74972003	AAA	-	Deletion	exonic	Lba01g00883	nonframeshift deletion	Lba01g00883:Lba01g00883:exon4:c.859_861del:p.287_287del,
Chr01	74971999	74972003	AAAAA	-	Deletion	exonic	Lba01g00883	frameshift deletion	Lba01g00883:Lba01g00883:exon4:c.859_863del:p.F287fs,
Chr01	74974925	74974925	C	-	Deletion	exonic	Lba01g00883	frameshift deletion	Lba01g00883:Lba01g00883:exon1:c.3delG:p.M1fs,
Chr01	75444757	75444758	AT	-	Deletion	exonic	Lba01g00887	frameshift deletion	Lba01g00887:Lba01g00887:exon4:c.240_241del:p.I80fs,
Chr01	75700893	75700893	-	GAG	Insertion	exonic	Lba01g00888	nonframeshift insertion	Lba01g00888:Lba01g00888:exon8:c.408_409insGAG:p.E136delinsEE,
Chr01	75700891	75700893	GAG	-	Deletion	exonic	Lba01g00888	nonframeshift deletion	Lba01g00888:Lba01g00888:exon8:c.406_408del:p.136_136del,
Chr01	75961932	75961932	A	-	Deletion	exonic	Lba01g00889	frameshift deletion	Lba01g00889:Lba01g00889:exon1:c.36delA:p.E12fs,
Chr01	75961931	75961932	AA	-	Deletion	exonic	Lba01g00889	frameshift deletion	Lba01g00889:Lba01g00889:exon1:c.35_36del:p.E12fs,
Chr01	75962021	75962021	G	-	Deletion	exonic	Lba01g00889	frameshift deletion	Lba01g00889:Lba01g00889:exon2:c.108delG:p.S36fs,
Chr01	75962108	75962108	A	-	Deletion	exonic	Lba01g00889	frameshift deletion	Lba01g00889:Lba01g00889:exon2:c.195delA:p.L65fs,
Chr01	78217482	78217488	TTACTTC	-	Deletion	exonic	Lba01g00895	frameshift deletion	Lba01g00895:Lba01g00895:exon1:c.430_436del:p.E144fs,
Chr01	78747301	78747301	C	-	Deletion	exonic	Lba01g00896	stopgain	Lba01g00896:Lba01g00896:exon2:c.339delG:p.W113X,
Chr01	79015998	79015998	-	CA	Insertion	exonic	Lba01g00898	frameshift insertion	Lba01g00898:Lba01g00898:exon4:c.593_594insT:p.W198fs,
Chr01	79015998	79015998	-	A	Insertion	exonic	Lba01g00898	frameshift insertion	Lba01g00898:Lba01g00898:exon4:c.593_594insT:p.W198fs,
Chr01	79265715	79265715	C	-	Deletion	exonic	Lba01g00899	frameshift deletion	Lba01g00899:Lba01g00899:exon20:c.1906delG:p.V636fs,
Chr01	79801759	79801759	-	GGGGAGCCCGCACTTGGGCTG	Insertion	exonic	Lba01g00901	nonframeshift insertion	Lba01g00901:Lba01g00901:exon8:c.1588_1589insCAGCCCAAGTGCGGGCTCCCC:p.G530delinsAAQVRAPR,
Chr01	79862549	79862549	A	-	Deletion	exonic	Lba01g00901	frameshift deletion	Lba01g00901:Lba01g00901:exon2:c.392delT:p.L131fs,
Chr01	79967777	79967777	C	-	Deletion	exonic	Lba01g00902	frameshift deletion	Lba01g00902:Lba01g00902:exon2:c.257delG:p.G86fs,
Chr01	81801565	81801565	T	-	Deletion	exonic	Lba01g00904	frameshift deletion	Lba01g00904:Lba01g00904:exon11:c.1439delA:p.N480fs,
Chr01	82657830	82657869	GATTTCCCTGGTGTTGCATCGGGAAAATTATTCATGGACC	-	Deletion	exonic	Lba01g00906	frameshift deletion	Lba01g00906:Lba01g00906:exon4:c.810_822del:p.S270fs,
Chr01	84753603	84753603	-	GACATGGTCGCGGCCCGAGATCTG	Insertion	exonic	Lba01g00910	frameshift insertion	Lba01g00910:Lba01g00910:exon1:c.938_939insCAGGCAGATCTCGGGCCGCGACCATGTC:p.G313fs,
Chr01	84753603	84753603	-	GACATGGTCGCGGCCCGAGATCTGCCTGCCA	Insertion	exonic	Lba01g00910	frameshift insertion	Lba01g00910:Lba01g00910:exon1:c.938_939insCAGGCAGATCTCGGGCCGCGACCATGTC:p.G313fs,
Chr01	84753603	84753603	-	GACATGGTCGCGG	Insertion	exonic	Lba01g00910	frameshift insertion	Lba01g00910:Lba01g00910:exon1:c.938_939insCAGGCAGATCTCGGGCCGCGACCATGTC:p.G313fs,
Chr01	84753603	84753603	-	GACATGGTCGCGGCCCGAGATCTGCCTG	Insertion	exonic	Lba01g00910	frameshift insertion	Lba01g00910:Lba01g00910:exon1:c.938_939insCAGGCAGATCTCGGGCCGCGACCATGTC:p.G313fs,
Chr01	84753835	84753835	G	-	Deletion	exonic	Lba01g00910	frameshift deletion	Lba01g00910:Lba01g00910:exon1:c.707delC:p.P236fs,
Chr01	84754466	84754466	T	-	Deletion	exonic	Lba01g00910	frameshift deletion	Lba01g00910:Lba01g00910:exon1:c.76delA:p.S26fs,
Chr01	84754540	84754540	A	-	Deletion	exonic	Lba01g00910	frameshift deletion	Lba01g00910:Lba01g00910:exon1:c.2delT:p.M1fs,
Chr01	85004650	85004696	GCCGTAGGGCCGGGTACCGCTTATATACGGCGTTATGATGTGACATG	-	Deletion	exonic	Lba01g00911	frameshift deletion	Lba01g00911:Lba01g00911:exon1:c.136_182del:p.A46fs,
Chr01	87042191	87042191	A	-	Deletion	exonic	Lba01g00913	frameshift deletion	Lba01g00913:Lba01g00913:exon3:c.1587delA:p.P529fs,
Chr01	87042278	87042279	GA	-	Deletion	exonic	Lba01g00913	frameshift deletion	Lba01g00913:Lba01g00913:exon3:c.1674_1675del:p.V558fs,
Chr01	87672034	87672034	T	-	Deletion	exonic	Lba01g00914	frameshift deletion	Lba01g00914:Lba01g00914:exon10:c.680delT:p.V227fs,
Chr01	90969272	90969287	ATCTAGAGTATGTACA	-	Deletion	exonic	Lba01g00923	frameshift deletion	Lba01g00923:Lba01g00923:exon5:c.605_611del:p.H202fs,
Chr01	90976253	90976253	C	-	Deletion	exonic	Lba01g00923	frameshift deletion	Lba01g00923:Lba01g00923:exon13:c.1203delC:p.I401fs,
Chr01	90983485	90983485	G	-	Deletion	exonic	Lba01g00923	frameshift deletion	Lba01g00923:Lba01g00923:exon18:c.1612delG:p.G538fs,
Chr01	90999927	90999927	-	A	Insertion	exonic	Lba01g00923	frameshift insertion	Lba01g00923:Lba01g00923:exon32:c.3002dupA:p.Q1001fs,
Chr01	95211229	95211230	TT	-	Deletion	exonic	Lba01g00927	frameshift deletion	Lba01g00927:Lba01g00927:exon2:c.100_101del:p.N34fs,
Chr01	95211232	95211256	TCACCGGCTCTGGCGGTGTCCTCGT	-	Deletion	exonic	Lba01g00927	frameshift deletion	Lba01g00927:Lba01g00927:exon2:c.74_98del:p.D25fs,
Chr01	97554770	97554770	A	-	Deletion	exonic	Lba01g00932	stopgain	Lba01g00932:Lba01g00932:exon1:c.189delT:p.Y63X,
Chr01	97555380	97555380	T	-	Deletion	exonic	Lba01g00933	frameshift deletion	Lba01g00933:Lba01g00933:exon2:c.368delA:p.N123fs,
Chr01	98465615	98465615	-	A	Insertion	exonic	Lba01g00934	stopgain	Lba01g00934:Lba01g00934:exon6:c.285dupT:p.E96_M97delinsX,
Chr01	98518499	98518499	C	-	Deletion	exonic	Lba01g00935	frameshift deletion	Lba01g00935:Lba01g00935:exon5:c.871delC:p.P291fs,
Chr01	98725565	98725565	T	-	Deletion	exonic	Lba01g00936	frameshift deletion	Lba01g00936:Lba01g00936:exon5:c.2687delA:p.N896fs,
Chr01	98743477	98743478	TC	-	Deletion	exonic	Lba01g00936	frameshift deletion	Lba01g00936:Lba01g00936:exon3:c.976_977del:p.E326fs,
Chr01	98944673	98944673	-	T	Insertion	exonic	Lba01g00937	frameshift insertion	Lba01g00937:Lba01g00937:exon1:c.219dupT:p.G73fs,
Chr01	98949886	98949886	G	-	Deletion	exonic	Lba01g00938	frameshift deletion	Lba01g00938:Lba01g00938:exon6:c.482delC:p.A161fs,
Chr01	100130461	100130461	-	G	Insertion	exonic	Lba01g00942	frameshift insertion	Lba01g00942:Lba01g00942:exon1:c.134_135insG:p.F45fs,
Chr01	100131927	100131927	C	-	Deletion	exonic	Lba01g00942	frameshift deletion	Lba01g00942:Lba01g00942:exon2:c.752delC:p.T251fs,
Chr01	100651779	100651779	-	TTGTACAAGAACGGA	Insertion	exonic	Lba01g00943	frameshift insertion	Lba01g00943:Lba01g00943:exon2:c.222_223insTGTTATTTAGTCCGTTCTTGTACAA:p.V75fs,
Chr01	100651779	100651779	-	TTGTACAAGAACGGACTAAATAACACAAGTCTGAAATA	Insertion	exonic	Lba01g00943	frameshift insertion	Lba01g00943:Lba01g00943:exon2:c.222_223insTGTTATTTAGTCCGTTCTTGTACAA:p.V75fs,
Chr01	100651779	100651779	-	TTGTA	Insertion	exonic	Lba01g00943	frameshift insertion	Lba01g00943:Lba01g00943:exon2:c.222_223insTGTTATTTAGTCCGTTCTTGTACAA:p.V75fs,
Chr01	100651779	100651779	-	TTGTACAAGAA	Insertion	exonic	Lba01g00943	frameshift insertion	Lba01g00943:Lba01g00943:exon2:c.222_223insTGTTATTTAGTCCGTTCTTGTACAA:p.V75fs,
Chr01	100651779	100651779	-	TTGTACAAGAACGGACTAAATAACA	Insertion	exonic	Lba01g00943	frameshift insertion	Lba01g00943:Lba01g00943:exon2:c.222_223insTGTTATTTAGTCCGTTCTTGTACAA:p.V75fs,
Chr01	100652694	100652694	-	AGTGTCGCA	Insertion	exonic	Lba01g00943	nonframeshift insertion	Lba01g00943:Lba01g00943:exon1:c.42_43insTGCGACACT:p.L15delinsCDTL,
Chr01	100672905	100672907	TTT	-	Deletion	exonic	Lba01g00944	nonframeshift deletion	Lba01g00944:Lba01g00944:exon4:c.634_636del:p.212_212del,
Chr01	100672906	100672907	TT	-	Deletion	exonic	Lba01g00944	frameshift deletion	Lba01g00944:Lba01g00944:exon4:c.634_635del:p.K212fs,
Chr01	100672904	100672907	TTTT	-	Deletion	exonic	Lba01g00944	frameshift deletion	Lba01g00944:Lba01g00944:exon4:c.634_637del:p.K212fs,
Chr01	100672907	100672907	T	-	Deletion	exonic	Lba01g00944	frameshift deletion	Lba01g00944:Lba01g00944:exon4:c.634delA:p.K212fs,
Chr01	100673095	100673096	AG	-	Deletion	exonic	Lba01g00944	frameshift deletion	Lba01g00944:Lba01g00944:exon4:c.445_446del:p.L149fs,
Chr01	100820802	100820802	-	AG	Insertion	exonic	Lba01g00945	frameshift insertion	Lba01g00945:Lba01g00945:exon3:c.420_421insCT:p.S141fs,
Chr01	100979753	100979753	G	-	Deletion	exonic	Lba01g00947	frameshift deletion	Lba01g00947:Lba01g00947:exon6:c.800delG:p.W267fs,
Chr01	101281828	101281828	-	TTAGGAGCACCA	Insertion	exonic	Lba01g00952	nonframeshift insertion	Lba01g00952:Lba01g00952:exon1:c.2141_2142insTGGTGCTCCTAA:p.P714delinsPGAPN,
Chr01	101326677	101326678	TG	-	Deletion	exonic	Lba01g00953	frameshift deletion	Lba01g00953:Lba01g00953:exon2:c.300_301del:p.N100fs,
Chr01	101365617	101365637	CTCGAACAATGCTAGTGATGG	-	Deletion	exonic	Lba01g00954	nonframeshift deletion	Lba01g00954:Lba01g00954:exon4:c.785_805del:p.262_269del,
Chr01	101380297	101380308	CCACATTAAACA	-	Deletion	exonic	Lba01g00955	nonframeshift deletion	Lba01g00955:Lba01g00955:exon2:c.71_82del:p.24_28del,
Chr01	101419947	101419947	-	G	Insertion	exonic	Lba01g00956	frameshift insertion	Lba01g00956:Lba01g00956:exon1:c.537_538insG:p.H179fs,
Chr01	101423959	101423959	T	-	Deletion	exonic	Lba01g00957	frameshift deletion	Lba01g00957:Lba01g00957:exon3:c.389delT:p.L130fs,
Chr01	102355619	102355619	-	A	Insertion	exonic	Lba01g00965	frameshift insertion	Lba01g00965:Lba01g00965:exon2:c.125dupA:p.Q42fs,
Chr01	102427189	102427207	GATGCGTAAGATTTATTGT	-	Deletion	exonic	Lba01g00968	frameshift deletion	Lba01g00968:Lba01g00968:exon12:c.1456_1460del:p.D486fs,
Chr01	102479464	102479464	T	-	Deletion	exonic	Lba01g00971	frameshift deletion	Lba01g00971:Lba01g00971:exon6:c.1011delT:p.G337fs,
Chr01	102910796	102910822	CAACAACTCCATGGCCCGTAGGCCAGG	-	Deletion	exonic	Lba01g00975	nonframeshift deletion	Lba01g00975:Lba01g00975:exon1:c.60_86del:p.20_29del,
Chr01	103985066	103985066	T	-	Deletion	exonic	Lba01g00980	frameshift deletion	Lba01g00980:Lba01g00980:exon1:c.17delT:p.L6fs,
Chr01	103987931	103987931	-	TAAAAGGTTTT	Insertion	exonic	Lba01g00980	frameshift insertion	Lba01g00980:Lba01g00980:exon3:c.746_747insTAAA:p.G249fs,
Chr01	103987931	103987931	-	TAAA	Insertion	exonic	Lba01g00980	frameshift insertion	Lba01g00980:Lba01g00980:exon3:c.746_747insTAAA:p.G249fs,
Chr01	103987937	103987938	AC	-	Deletion	exonic	Lba01g00980	frameshift deletion	Lba01g00980:Lba01g00980:exon3:c.752_753del:p.Y251fs,
Chr01	104000944	104000945	TG	-	Deletion	exonic	Lba01g00981	frameshift deletion	Lba01g00981:Lba01g00981:exon2:c.204_205del:p.S68fs,
Chr01	104170899	104170899	-	T	Insertion	exonic	Lba01g00982	frameshift insertion	Lba01g00982:Lba01g00982:exon4:c.1225dupT:p.V408fs,
Chr01	104170979	104170988	TTGTAACTAA	-	Deletion	exonic	Lba01g00982	frameshift deletion	Lba01g00982:Lba01g00982:exon4:c.1304_1313del:p.V435fs,
Chr01	105253263	105253295	CTTTCTCCTCTTGTATGCAACCTGGGCTCTCTC	-	Deletion	exonic	Lba01g00984	nonframeshift deletion	Lba01g00984:Lba01g00984:exon2:c.274_306del:p.92_102del,
Chr01	105253592	105253592	G	-	Deletion	exonic	Lba01g00984	frameshift deletion	Lba01g00984:Lba01g00984:exon1:c.78delC:p.S26fs,
Chr01	105590193	105590218	GCTTGCTGCTCCAGTGAACTGGAGCA	-	Deletion	exonic	Lba01g00988	frameshift deletion	Lba01g00988:Lba01g00988:exon4:c.441_466del:p.A147fs,
Chr01	105595429	105595429	-	TC	Insertion	exonic	Lba01g00988	frameshift insertion	Lba01g00988:Lba01g00988:exon3:c.187_188insGA:p.K63fs,
Chr01	105595434	105595436	TGC	-	Deletion	exonic	Lba01g00988	nonframeshift deletion	Lba01g00988:Lba01g00988:exon3:c.181_183del:p.61_61del,
Chr01	105595494	105595494	-	A	Insertion	exonic	Lba01g00988	frameshift insertion	Lba01g00988:Lba01g00988:exon3:c.122dupT:p.L41fs,
Chr01	105653433	105653433	T	-	Deletion	exonic	Lba01g00989	frameshift deletion	Lba01g00989:Lba01g00989:exon3:c.608delT:p.L203fs,
Chr01	106253860	106253860	A	-	Deletion	exonic	Lba01g00994	frameshift deletion	Lba01g00994:Lba01g00994:exon2:c.1561delA:p.N521fs,
Chr01	106381857	106381863	AATGTGG	-	Deletion	exonic	Lba01g00995	frameshift deletion	Lba01g00995:Lba01g00995:exon1:c.167_173del:p.K56fs,
Chr01	106430705	106430739	CCTTTGTTTGATGGATGTATATGTTGTTGGAACAT	-	Deletion	exonic	Lba01g00997	frameshift deletion	Lba01g00997:Lba01g00997:exon5:c.832_865del:p.M278fs,
Chr01	106430708	106430733	TTGTTTGATGGATGTATATGTTGTTG	-	Deletion	exonic	Lba01g00997	frameshift deletion	Lba01g00997:Lba01g00997:exon5:c.838_863del:p.Q280fs,
Chr01	106430751	106430751	-	T	Insertion	exonic	Lba01g00997	frameshift insertion	Lba01g00997:Lba01g00997:exon5:c.819_820insA:p.S274fs,
Chr01	106431172	106431172	T	-	Deletion	exonic	Lba01g00997	frameshift deletion	Lba01g00997:Lba01g00997:exon4:c.667delA:p.R223fs,
Chr01	106431227	106431227	T	-	Deletion	exonic	Lba01g00997	frameshift deletion	Lba01g00997:Lba01g00997:exon4:c.612delA:p.K204fs,
Chr01	106431515	106431515	C	-	Deletion	exonic	Lba01g00997	frameshift deletion	Lba01g00997:Lba01g00997:exon2:c.430delG:p.D144fs,
Chr01	106431600	106431601	AT	-	Deletion	exonic	Lba01g00997	frameshift deletion	Lba01g00997:Lba01g00997:exon2:c.344_345del:p.Y115fs,
Chr01	106431792	106431792	T	-	Deletion	exonic	Lba01g00997	frameshift deletion	Lba01g00997:Lba01g00997:exon2:c.153delA:p.K51fs,
Chr01	106432483	106432484	AA	-	Deletion	exonic	Lba01g00998	frameshift deletion	Lba01g00998:Lba01g00998:exon3:c.491_492del:p.L164fs,
Chr01	106526471	106526471	-	C	Insertion	exonic	Lba01g01002	frameshift insertion	Lba01g01002:Lba01g01002:exon3:c.140_141insC:p.Y47fs,
Chr01	106626746	106626746	G	-	Deletion	exonic	Lba01g01003	frameshift deletion	Lba01g01003:Lba01g01003:exon3:c.224delG:p.W75fs,
Chr01	107139682	107139682	T	-	Deletion	exonic	Lba01g01005	frameshift deletion	Lba01g01005:Lba01g01005:exon1:c.571delA:p.T191fs,
Chr01	109696566	109696567	CT	-	Deletion	exonic	Lba01g01008	frameshift deletion	Lba01g01008:Lba01g01008:exon8:c.1430_1431del:p.E477fs,
Chr01	109698566	109698567	CC	-	Deletion	exonic	Lba01g01008	frameshift deletion	Lba01g01008:Lba01g01008:exon4:c.567_568del:p.G189fs,
Chr01	109698825	109698825	C	-	Deletion	exonic	Lba01g01008	frameshift deletion	Lba01g01008:Lba01g01008:exon3:c.400delG:p.D134fs,
Chr01	114081715	114081715	C	-	Deletion	exonic	Lba01g01011	frameshift deletion	Lba01g01011:Lba01g01011:exon1:c.104delG:p.G35fs,
Chr01	116027219	116027219	C	-	Deletion	exonic	Lba01g01012	frameshift deletion	Lba01g01012:Lba01g01012:exon1:c.424delG:p.A142fs,
Chr01	116736196	116736196	C	-	Deletion	exonic	Lba01g01013	frameshift deletion	Lba01g01013:Lba01g01013:exon6:c.667delC:p.P223fs,
Chr01	117542529	117542529	A	-	Deletion	exonic	Lba01g01014	frameshift deletion	Lba01g01014:Lba01g01014:exon6:c.1149delT:p.V383fs,
Chr01	117545024	117545024	A	-	Deletion	exonic	Lba01g01014	frameshift deletion	Lba01g01014:Lba01g01014:exon3:c.678delT:p.L226fs,
Chr01	119582612	119582652	GAAGGGGCCATCATTATTATTTTGTCCGAACCGGCATGGCT	-	Deletion	exonic	Lba01g01017	frameshift deletion	Lba01g01017:Lba01g01017:exon1:c.190_230del:p.E64fs,
Chr01	119582684	119582727	AAGCGGCATGCCCGAAGGGGCCATTATCATTATTATTATGCCGA	-	Deletion	exonic	Lba01g01017	frameshift deletion	Lba01g01017:Lba01g01017:exon1:c.262_305del:p.K88fs,
Chr01	119598910	119598910	T	-	Deletion	exonic	Lba01g01017	frameshift deletion	Lba01g01017:Lba01g01017:exon5:c.672delT:p.N224fs,
Chr01	119604868	119604868	-	GG	Insertion	exonic	Lba01g01017	frameshift insertion	Lba01g01017:Lba01g01017:exon6:c.769_770insGG:p.I257fs,
Chr01	119615716	119615716	-	GGACTGC	Insertion	exonic	Lba01g01017	frameshift insertion	Lba01g01017:Lba01g01017:exon13:c.2305_2306insGGACTGC:p.L769fs,
Chr01	119615710	119615714	TTATC	-	Deletion	exonic	Lba01g01017	frameshift deletion	Lba01g01017:Lba01g01017:exon13:c.2299_2303del:p.L767fs,
Chr01	119615714	119615714	-	GG	Insertion	exonic	Lba01g01017	frameshift insertion	Lba01g01017:Lba01g01017:exon13:c.2303_2304insGG:p.S768fs,
Chr01	120641753	120641753	C	-	Deletion	exonic	Lba01g01018	frameshift deletion	Lba01g01018:Lba01g01018:exon15:c.1659delC:p.G553fs,
Chr01	120647512	120647512	G	-	Deletion	exonic	Lba01g01018	frameshift deletion	Lba01g01018:Lba01g01018:exon22:c.2850delG:p.L950fs,
Chr01	123094072	123094072	A	-	Deletion	exonic	Lba01g01022	frameshift deletion	Lba01g01022:Lba01g01022:exon2:c.177delT:p.V59fs,
Chr01	123269471	123269471	G	-	Deletion	exonic	Lba01g01025	frameshift deletion	Lba01g01025:Lba01g01025:exon4:c.372delC:p.F124fs,
Chr01	123946303	123946305	CTT	-	Deletion	exonic	Lba01g01027	nonframeshift deletion	Lba01g01027:Lba01g01027:exon2:c.48_50del:p.16_17del,
Chr01	124023571	124023571	-	A	Insertion	exonic	Lba01g01028	frameshift insertion	Lba01g01028:Lba01g01028:exon4:c.514dupT:p.S172fs,
Chr01	124219835	124219837	TAT	-	Deletion	exonic	Lba01g01029	nonframeshift deletion	Lba01g01029:Lba01g01029:exon1:c.968_970del:p.323_324del,
Chr01	124224778	124224778	G	-	Deletion	exonic	Lba01g01030	frameshift deletion	Lba01g01030:Lba01g01030:exon7:c.1296delC:p.S432fs,
Chr01	124226568	124226568	A	-	Deletion	exonic	Lba01g01030	frameshift deletion	Lba01g01030:Lba01g01030:exon4:c.729delT:p.F243fs,
Chr01	124339349	124339351	TGG	-	Deletion	exonic	Lba01g01032	nonframeshift deletion	Lba01g01032:Lba01g01032:exon2:c.465_467del:p.155_156del,
Chr01	124394507	124394507	T	-	Deletion	exonic	Lba01g01034	frameshift deletion	Lba01g01034:Lba01g01034:exon2:c.504delA:p.K168fs,
Chr01	124394537	124394537	G	-	Deletion	exonic	Lba01g01034	frameshift deletion	Lba01g01034:Lba01g01034:exon2:c.474delC:p.S158fs,
Chr01	124406216	124406216	A	-	Deletion	exonic	Lba01g01035	frameshift deletion	Lba01g01035:Lba01g01035:exon3:c.546delA:p.L182fs,
Chr01	124417769	124417770	GT	-	Deletion	exonic	Lba01g01036	frameshift deletion	Lba01g01036:Lba01g01036:exon1:c.45_46del:p.I15fs,
Chr01	124417794	124417799	TGGTGT	-	Deletion	exonic	Lba01g01036	nonframeshift deletion	Lba01g01036:Lba01g01036:exon1:c.16_21del:p.6_7del,
Chr01	124452801	124452801	-	A	Insertion	exonic	Lba01g01037	frameshift insertion	Lba01g01037:Lba01g01037:exon1:c.251dupA:p.E84fs,
Chr01	124452801	124452801	A	-	Deletion	exonic	Lba01g01037	frameshift deletion	Lba01g01037:Lba01g01037:exon1:c.251delA:p.E84fs,
Chr01	124457169	124457169	-	CAGCCGAGAAGAAGCCAG	Insertion	exonic	Lba01g01038	nonframeshift insertion	Lba01g01038:Lba01g01038:exon1:c.28_29insCAGCCGAGAAGAAGCCAG:p.P10delinsPAEKKPA,
Chr01	124470550	124470550	-	TGCA	Insertion	exonic	Lba01g01039	frameshift insertion	Lba01g01039:Lba01g01039:exon3:c.497_498insTGCA:p.V166fs,
Chr01	124470552	124470555	TCGA	-	Deletion	exonic	Lba01g01039	frameshift deletion	Lba01g01039:Lba01g01039:exon3:c.499_502del:p.S167fs,
Chr01	124470644	124470646	AGA	-	Deletion	exonic	Lba01g01039	nonframeshift deletion	Lba01g01039:Lba01g01039:exon3:c.591_593del:p.197_198del,
Chr01	124472637	124472637	-	TGAACCGCCGC	Insertion	exonic	Lba01g01039	frameshift insertion	Lba01g01039:Lba01g01039:exon9:c.1358_1359insTGAACCGCCGC:p.G453fs,
Chr01	124528980	124528980	G	-	Deletion	exonic	Lba01g01040	frameshift deletion	Lba01g01040:Lba01g01040:exon4:c.264delC:p.P88fs,
Chr01	124757349	124757349	-	CTTGATCG	Insertion	exonic	Lba01g01048	frameshift insertion	Lba01g01048:Lba01g01048:exon1:c.142_143insCGATCAAG:p.G48fs,
Chr01	124875077	124875077	C	-	Deletion	exonic	Lba01g01050	frameshift deletion	Lba01g01050:Lba01g01050:exon7:c.782delC:p.A261fs,
Chr01	124943188	124943189	AA	-	Deletion	exonic	Lba01g01054	frameshift deletion	Lba01g01054:Lba01g01054:exon6:c.878_879del:p.F293fs,
Chr01	125044605	125044605	-	A	Insertion	exonic	Lba01g01055	frameshift insertion	Lba01g01055:Lba01g01055:exon1:c.245dupT:p.L82fs,
Chr01	125152472	125152472	T	-	Deletion	exonic	Lba01g01058	frameshift deletion	Lba01g01058:Lba01g01058:exon6:c.462delA:p.K154fs,
Chr01	125160550	125160550	-	AA	Insertion	exonic	Lba01g01059	frameshift insertion	Lba01g01059:Lba01g01059:exon1:c.1288_1289insAA:p.R430fs,
Chr01	125164293	125164319	TCAAAATACTGAAAAAACCAAATCACA	-	Deletion	exonic	Lba01g01058	nonframeshift deletion	Lba01g01058:Lba01g01058:exon3:c.99_101del:p.33_34del,
Chr01	125164293	125164295	TCA	-	Deletion	exonic	Lba01g01058	nonframeshift deletion	Lba01g01058:Lba01g01058:exon3:c.99_101del:p.33_34del,
Chr01	125167626	125167627	TT	-	Deletion	exonic	Lba01g01058	frameshift deletion	Lba01g01058:Lba01g01058:exon1:c.1delA:p.M1fs,
Chr01	125473908	125473908	T	-	Deletion	exonic	Lba01g01063	frameshift deletion	Lba01g01063:Lba01g01063:exon13:c.1205delA:p.N402fs,
Chr01	125474965	125474965	G	-	Deletion	exonic	Lba01g01063	frameshift deletion	Lba01g01063:Lba01g01063:exon9:c.851delC:p.P284fs,
Chr01	125598536	125598536	A	-	Deletion	exonic	Lba01g01066	frameshift deletion	Lba01g01066:Lba01g01066:exon11:c.3015delT:p.F1005fs,
Chr01	125741596	125741598	ACA	-	Deletion	exonic	Lba01g01068	nonframeshift deletion	Lba01g01068:Lba01g01068:exon1:c.146_148del:p.49_50del,
Chr01	125741721	125741722	AA	-	Deletion	exonic	Lba01g01068	frameshift deletion	Lba01g01068:Lba01g01068:exon1:c.22_23del:p.L8fs,
Chr01	125741737	125741743	AAAACAT	-	Deletion	exonic	Lba01g01068	frameshift deletion	Lba01g01068:Lba01g01068:wholegene,
Chr01	125745759	125745759	G	-	Deletion	exonic	Lba01g01069	frameshift deletion	Lba01g01069:Lba01g01069:exon4:c.2231delC:p.S744fs,
Chr01	125748185	125748185	C	-	Deletion	exonic	Lba01g01069	frameshift deletion	Lba01g01069:Lba01g01069:exon2:c.1369delG:p.E457fs,
Chr01	125748582	125748582	C	-	Deletion	exonic	Lba01g01069	frameshift deletion	Lba01g01069:Lba01g01069:exon2:c.972delG:p.T324fs,
Chr01	125749610	125749615	GAACAT	-	Deletion	exonic	Lba01g01069	nonframeshift deletion	Lba01g01069:Lba01g01069:exon1:c.25_30del:p.9_10del,
Chr01	125768020	125768020	A	-	Deletion	exonic	Lba01g01070	frameshift deletion	Lba01g01070:Lba01g01070:exon2:c.301delA:p.K101fs,
Chr01	125901144	125901159	AAGCAAGGGCAACTGC	-	Deletion	exonic	Lba01g01075	frameshift deletion	Lba01g01075:Lba01g01075:exon3:c.937_952del:p.A313fs,
Chr01	126163614	126163614	A	-	Deletion	exonic	Lba01g01079	frameshift deletion	Lba01g01079:Lba01g01079:exon1:c.350delA:p.Q117fs,
Chr01	126166022	126166022	-	T	Insertion	exonic	Lba01g01081	frameshift insertion	Lba01g01081:Lba01g01081:exon6:c.1668dupA:p.G557fs,
Chr01	126178648	126178648	-	TCGACGAGCGGA	Insertion	exonic	Lba01g01082	nonframeshift insertion	Lba01g01082:Lba01g01082:exon2:c.100_101insTCGACGAGCGGA:p.F34delinsFDERI,
Chr01	126400044	126400059	TGAGTTCCATCCACTA	-	Deletion	exonic	Lba01g01083	frameshift deletion	Lba01g01083:Lba01g01083:exon2:c.1284_1299del:p.H428fs,
Chr01	126400272	126400272	-	T	Insertion	exonic	Lba01g01083	frameshift insertion	Lba01g01083:Lba01g01083:exon2:c.1070_1071insA:p.A357fs,
Chr01	126400458	126400458	-	TTCGAGAAAATAGCACAAATACATAAAATCAAAAGATAAAGTGATAGGCCCTGGCCCAATTTGGAATCAAAGAA	Insertion	exonic	Lba01g01083	stopgain	Lba01g01083:Lba01g01083:exon2:c.884_885insTTCTTTGATTCCAAATTGGGCCAGGGCCTATCACTTTATCTTTTGATTTTATGTATTTGTGCTATTTTCTCGAA:p.N295_I296delinsNSLIPNWARAYHFIFX,
Chr01	126400460	126400460	-	CGAGAAAATAGCACAAATACATAAAATCAAAAGATAAAGTGATAGGCCC	Insertion	exonic	Lba01g01083	frameshift insertion	Lba01g01083:Lba01g01083:exon2:c.882_883insGGGCCTATCACTTTATCTTTTGATTTTATGTATTTGTGCTATTTTCTCG:p.N295fs,
Chr01	126400462	126400462	-	AGAAAATAGCACAAATACATAAAATCAAAA	Insertion	exonic	Lba01g01083	nonframeshift insertion	Lba01g01083:Lba01g01083:exon2:c.880_881insTTTTGATTTTATGTATTTGTGCTATTTTCT:p.P294delinsLLILCICAIFS,
Chr01	126402309	126402309	G	-	Deletion	exonic	Lba01g01083	frameshift deletion	Lba01g01083:Lba01g01083:exon1:c.39delC:p.P13fs,
Chr01	126444880	126444880	C	-	Deletion	exonic	Lba01g01085	frameshift deletion	Lba01g01085:Lba01g01085:exon4:c.424delG:p.D142fs,
Chr01	126450956	126450956	C	-	Deletion	exonic	Lba01g01085	frameshift deletion	Lba01g01085:Lba01g01085:exon1:c.7delG:p.D3fs,
Chr01	126535365	126535365	A	-	Deletion	exonic	Lba01g01089	frameshift deletion	Lba01g01089:Lba01g01089:exon9:c.1975delT:p.Y659fs,
Chr01	126553036	126553038	ACA	-	Deletion	exonic	Lba01g01090	nonframeshift deletion	Lba01g01090:Lba01g01090:exon3:c.279_281del:p.93_94del,
Chr01	126553958	126553958	A	-	Deletion	exonic	Lba01g01090	stopgain	Lba01g01090:Lba01g01090:exon5:c.790delA:p.I264X,
Chr01	126554031	126554031	-	TT	Insertion	exonic	Lba01g01090	frameshift insertion	Lba01g01090:Lba01g01090:exon5:c.863_864insTT:p.D288fs,
Chr01	126554045	126554045	-	TT	Insertion	exonic	Lba01g01090	frameshift insertion	Lba01g01090:Lba01g01090:exon5:c.877_878insTT:p.I293fs,
Chr01	126554055	126554056	AG	-	Deletion	exonic	Lba01g01090	frameshift deletion	Lba01g01090:Lba01g01090:exon5:c.887_888del:p.K296fs,
Chr01	126765514	126765514	C	-	Deletion	exonic	Lba01g01094	stopgain	Lba01g01094:Lba01g01094:exon1:c.51delG:p.W17X,
Chr01	126823351	126823351	A	-	Deletion	exonic	Lba01g01096	frameshift deletion	Lba01g01096:Lba01g01096:exon2:c.621delA:p.A207fs,
Chr01	126909901	126909901	-	A	Insertion	exonic	Lba01g01099	frameshift insertion	Lba01g01099:Lba01g01099:exon5:c.939dupA:p.L313fs,
Chr01	127043139	127043140	TA	-	Deletion	exonic	Lba01g01103	frameshift deletion	Lba01g01103:Lba01g01103:exon3:c.206_207del:p.L69fs,
Chr01	127044102	127044102	T	-	Deletion	exonic	Lba01g01103	frameshift deletion	Lba01g01103:Lba01g01103:exon4:c.324delT:p.N108fs,
Chr01	127048894	127048894	-	GGAAGTACAGTAGGGGATGCAATAGTAGTAGTGGTACTGTAGAG	Insertion	exonic	Lba01g01103	stopgain	Lba01g01103:Lba01g01103:exon11:c.1583_1584insGGAAGTACAGTAGGGGATGCAATAGTAGTAGTGGTACTGTAGAG:p.E528_M529delinsEEVQX,
Chr01	127048912	127048912	C	-	Deletion	exonic	Lba01g01103	frameshift deletion	Lba01g01103:Lba01g01103:exon11:c.1601delC:p.A534fs,
Chr01	127185313	127185315	AAG	-	Deletion	exonic	Lba01g01105	nonframeshift deletion	Lba01g01105:Lba01g01105:exon3:c.434_436del:p.145_146del,
Chr01	127219767	127219767	A	-	Deletion	exonic	Lba01g01107	frameshift deletion	Lba01g01107:Lba01g01107:exon5:c.442delT:p.Y148fs,
Chr01	127240970	127240970	-	CC	Insertion	exonic	Lba01g01108	frameshift insertion	Lba01g01108:Lba01g01108:exon1:c.24_25insGG:p.P9fs,
Chr01	127263776	127263776	C	-	Deletion	exonic	Lba01g01109	frameshift deletion	Lba01g01109:Lba01g01109:exon1:c.30delC:p.V10fs,
Chr01	127271431	127271431	T	-	Deletion	exonic	Lba01g01110	frameshift deletion	Lba01g01110:Lba01g01110:exon6:c.1040delA:p.N347fs,
Chr01	127276458	127276458	-	CTGATGTTCCAGATT	Insertion	exonic	Lba01g01110	nonframeshift insertion	Lba01g01110:Lba01g01110:exon3:c.286_287insAATCTGGAACATCAG:p.V96delinsESGTSV,
Chr01	127303770	127303770	-	GTT	Insertion	exonic	Lba01g01111	nonframeshift insertion	Lba01g01111:Lba01g01111:exon3:c.237_238insAAC:p.Q80delinsNQ,
Chr01	127327130	127327130	A	-	Deletion	exonic	Lba01g01112	frameshift deletion	Lba01g01112:Lba01g01112:exon1:c.586delA:p.N196fs,
Chr01	127327468	127327468	G	-	Deletion	exonic	Lba01g01112	frameshift deletion	Lba01g01112:Lba01g01112:exon1:c.924delG:p.M308fs,
Chr01	127343101	127343102	CG	-	Deletion	exonic	Lba01g01114	frameshift deletion	Lba01g01114:Lba01g01114:exon3:c.384_385del:p.I128fs,
Chr01	127343104	127343104	A	-	Deletion	exonic	Lba01g01114	frameshift deletion	Lba01g01114:Lba01g01114:exon3:c.387_391del:p.V129fs,
Chr01	127343104	127343108	AATGA	-	Deletion	exonic	Lba01g01114	frameshift deletion	Lba01g01114:Lba01g01114:exon3:c.387_391del:p.V129fs,
Chr01	127343134	127343134	-	ATC	Insertion	exonic	Lba01g01114	nonframeshift insertion	Lba01g01114:Lba01g01114:exon3:c.417_418insATC:p.L139delinsLI,
Chr01	127343140	127343145	GAATTA	-	Deletion	exonic	Lba01g01114	nonframeshift deletion	Lba01g01114:Lba01g01114:exon3:c.423_428del:p.141_143del,
Chr01	127343148	127343152	AAAAA	-	Deletion	exonic	Lba01g01114	frameshift deletion	Lba01g01114:Lba01g01114:exon3:c.431_435del:p.Q144fs,
Chr01	127343158	127343158	A	-	Deletion	exonic	Lba01g01114	frameshift deletion	Lba01g01114:Lba01g01114:exon3:c.441delA:p.L147fs,
Chr01	127343235	127343237	AAT	-	Deletion	exonic	Lba01g01114	nonframeshift deletion	Lba01g01114:Lba01g01114:exon3:c.518_520del:p.173_174del,
Chr01	127343239	127343239	-	GA	Insertion	exonic	Lba01g01114	frameshift insertion	Lba01g01114:Lba01g01114:exon3:c.522_523insGA:p.X174delinsX,
Chr01	127383605	127383605	T	-	Deletion	exonic	Lba01g01115	frameshift deletion	Lba01g01115:Lba01g01115:exon1:c.55delT:p.F19fs,
Chr01	127736684	127736685	TA	-	Deletion	exonic	Lba01g01118	frameshift deletion	Lba01g01118:Lba01g01118:exon1:c.54_55del:p.S18fs,
Chr01	127736731	127736731	-	TTC	Insertion	exonic	Lba01g01118	nonframeshift insertion	Lba01g01118:Lba01g01118:exon1:c.101_102insTTC:p.F34delinsFS,
Chr01	127743627	127743627	C	-	Deletion	exonic	Lba01g01119	frameshift deletion	Lba01g01119:Lba01g01119:exon2:c.67delG:p.D23fs,
Chr01	127869532	127869532	A	-	Deletion	exonic	Lba01g01121	frameshift deletion	Lba01g01121:Lba01g01121:exon5:c.526delA:p.N176fs,
Chr01	127870640	127870640	C	-	Deletion	exonic	Lba01g01121	frameshift deletion	Lba01g01121:Lba01g01121:exon5:c.1634delC:p.A545fs,
Chr01	128052770	128052770	T	-	Deletion	exonic	Lba01g01123	frameshift deletion	Lba01g01123:Lba01g01123:exon1:c.124delT:p.F42fs,
Chr01	128090497	128090505	CACTTCCAG	-	Deletion	exonic	Lba01g01125	nonframeshift deletion	Lba01g01125:Lba01g01125:exon1:c.36_44del:p.12_15del,
Chr01	128092334	128092334	-	TTTTG	Insertion	exonic	Lba01g01125	frameshift insertion	Lba01g01125:Lba01g01125:exon2:c.269_270insTTTTG:p.T90fs,
Chr01	128092361	128092361	-	CATGAGAAATTCCTTGGCAAAT	Insertion	exonic	Lba01g01125	frameshift insertion	Lba01g01125:Lba01g01125:exon2:c.296_297insCATGAGAAATTCCTTGGCAAAT:p.D99fs,
Chr01	128092384	128092384	-	ATGAGAAATTCCTTGGCAAATT	Insertion	exonic	Lba01g01125	frameshift insertion	Lba01g01125:Lba01g01125:exon2:c.319_320insATGAGAAATTCCTTGGCAAATT:p.W107fs,
Chr01	128092363	128092368	ATTACT	-	Deletion	exonic	Lba01g01125	nonframeshift deletion	Lba01g01125:Lba01g01125:exon2:c.298_303del:p.100_101del,
Chr01	128092372	128092376	GTGGA	-	Deletion	exonic	Lba01g01125	frameshift deletion	Lba01g01125:Lba01g01125:exon2:c.307_311del:p.V103fs,
Chr01	128092388	128092398	GAATAAGTGAG	-	Deletion	exonic	Lba01g01125	frameshift deletion	Lba01g01125:Lba01g01125:exon2:c.323_333del:p.R108fs,
Chr01	128126690	128126690	C	-	Deletion	exonic	Lba01g01126	frameshift deletion	Lba01g01126:Lba01g01126:exon2:c.182delC:p.T61fs,
Chr01	128126692	128126692	-	G	Insertion	exonic	Lba01g01126	frameshift insertion	Lba01g01126:Lba01g01126:exon2:c.184_185insTT:p.N62fs,
Chr01	128126692	128126692	-	TT	Insertion	exonic	Lba01g01126	frameshift insertion	Lba01g01126:Lba01g01126:exon2:c.184_185insTT:p.N62fs,
Chr01	128127478	128127479	GC	-	Deletion	exonic	Lba01g01126	frameshift deletion	Lba01g01126:Lba01g01126:exon3:c.195_196del:p.K65fs,
Chr01	128127584	128127620	ACCAAGTGGACACGCTTGGTTCGAAACCCTGGAGATT	-	Deletion	exonic	Lba01g01126	frameshift deletion	Lba01g01126:Lba01g01126:exon3:c.301_337del:p.T101fs,
Chr01	128127625	128127688	TGAGTCTGGGGTTAGGGAGTTCTATGTCATGCTGCCTTCGGTTGACTGGGATGTTCCTAGCTTG	-	Deletion	exonic	Lba01g01126	frameshift deletion	Lba01g01126:Lba01g01126:exon3:c.342_405del:p.N114fs,
Chr01	128127747	128127747	-	GCCTTATTTGGAGAAGGCGGCAGAGAAGGATCTGATGTGGTTGGCCACCCAGTTGGTGGAGGCAAGTGATATACCAAAGGTTCCCTGG	Insertion	exonic	Lba01g01126	frameshift insertion	Lba01g01126:Lba01g01126:exon3:c.464_465insGCCTTATTTGGAGAAGGCGGCAGAGAAGGATCTGATGTGGTCGGCGACCCAGTTGGTGGAGGCAAGTGATATACCAAAGGTTCCCTGG:p.E155fs,
Chr01	128127747	128127747	-	GCCTTATTTGGAGAAGGCGGCAGAGAAGGATCTGATGTGGTTGGCCCCCCAGTTGGTGGAGGCAAGTGATATACCAAAGGTTCCCTGG	Insertion	exonic	Lba01g01126	frameshift insertion	Lba01g01126:Lba01g01126:exon3:c.464_465insGCCTTATTTGGAGAAGGCGGCAGAGAAGGATCTGATGTGGTCGGCGACCCAGTTGGTGGAGGCAAGTGATATACCAAAGGTTCCCTGG:p.E155fs,
Chr01	128127747	128127747	-	GCCTTATTTGGAGAAGGCGGCAGAGAAGGATCTGATGTGGTCGGCGACCCAGTTGGTGGAGGCAAGTGATATACCAAAGGTTCCCTGG	Insertion	exonic	Lba01g01126	frameshift insertion	Lba01g01126:Lba01g01126:exon3:c.464_465insGCCTTATTTGGAGAAGGCGGCAGAGAAGGATCTGATGTGGTCGGCGACCCAGTTGGTGGAGGCAAGTGATATACCAAAGGTTCCCTGG:p.E155fs,
Chr01	128127748	128127748	-	C	Insertion	exonic	Lba01g01126	frameshift insertion	Lba01g01126:Lba01g01126:exon3:c.466dupC:p.E155fs,
Chr01	128127749	128127749	-	CTTATTTGGAGAAGGCGGCAGAGAAGGA	Insertion	exonic	Lba01g01126	nonframeshift insertion	Lba01g01126:Lba01g01126:exon3:c.466_467insCTTATTTGGAGAAGGCGGCAGAGAAGGATCTGATGTGGT:p.L156delinsPYLEKAAEKDLMWF,
Chr01	128127749	128127749	-	CTTATTTGGAGAAGGCGGCAGAGAAGGATCTGATGTGGT	Insertion	exonic	Lba01g01126	nonframeshift insertion	Lba01g01126:Lba01g01126:exon3:c.466_467insCTTATTTGGAGAAGGCGGCAGAGAAGGATCTGATGTGGT:p.L156delinsPYLEKAAEKDLMWF,
Chr01	128127750	128127750	-	TATTTGGAGAAGGCGG	Insertion	exonic	Lba01g01126	stopgain	Lba01g01126:Lba01g01126:exon3:c.467_468insTATTTGGAGAAGGCGGCAGAGAAGGATCTGATGTGGTTGGCCACC:p.L156delinsLIWRRRQRRIX,
Chr01	128127750	128127750	-	TATTTGGAGAAGGCGGCAGAGAAGGATCTGATGTGGTTGGC	Insertion	exonic	Lba01g01126	stopgain	Lba01g01126:Lba01g01126:exon3:c.467_468insTATTTGGAGAAGGCGGCAGAGAAGGATCTGATGTGGTTGGCCACC:p.L156delinsLIWRRRQRRIX,
Chr01	128127750	128127750	-	TATTTGGAGAAGGCGGCAGAGAAGGATCTGATGTGGTTGGCCACC	Insertion	exonic	Lba01g01126	stopgain	Lba01g01126:Lba01g01126:exon3:c.467_468insTATTTGGAGAAGGCGGCAGAGAAGGATCTGATGTGGTTGGCCACC:p.L156delinsLIWRRRQRRIX,
Chr01	128127754	128127754	-	GAGAAGGCGGCAGA	Insertion	exonic	Lba01g01126	frameshift insertion	Lba01g01126:Lba01g01126:exon3:c.471_472insGAGAAGGCGGCAGA:p.M157fs,
Chr01	128127901	128127901	C	-	Deletion	exonic	Lba01g01126	frameshift deletion	Lba01g01126:Lba01g01126:exon4:c.601delC:p.P201fs,
Chr01	128128083	128128083	-	GAA	Insertion	exonic	Lba01g01126	nonframeshift insertion	Lba01g01126:Lba01g01126:exon5:c.729_730insGAA:p.H243delinsHE,
Chr01	128128089	128128091	CGT	-	Deletion	exonic	Lba01g01126	nonframeshift deletion	Lba01g01126:Lba01g01126:exon5:c.735_737del:p.245_246del,
Chr01	128359102	128359102	A	-	Deletion	exonic	Lba01g01130	frameshift deletion	Lba01g01130:Lba01g01130:exon2:c.218delA:p.Q73fs,
Chr01	128426598	128426598	C	-	Deletion	exonic	Lba01g01133	frameshift deletion	Lba01g01133:Lba01g01133:exon3:c.625delG:p.E209fs,
Chr01	128542398	128542398	A	-	Deletion	exonic	Lba01g01135	stopgain	Lba01g01135:Lba01g01135:exon2:c.687delT:p.C229X,
Chr01	129563817	129563817	A	-	Deletion	exonic	Lba01g01137	frameshift deletion	Lba01g01137:Lba01g01137:exon1:c.428delT:p.L143fs,
Chr01	129563878	129563878	-	A	Insertion	exonic	Lba01g01137	frameshift insertion	Lba01g01137:Lba01g01137:exon1:c.366dupT:p.I123fs,
Chr01	129564410	129564410	T	-	Deletion	exonic	Lba01g01138	frameshift deletion	Lba01g01138:Lba01g01138:exon3:c.294delA:p.K98fs,
Chr01	129565204	129565209	GGGGGT	-	Deletion	exonic	Lba01g01138	nonframeshift deletion	Lba01g01138:Lba01g01138:exon1:c.97_102del:p.33_34del,
Chr01	129565205	129565207	GGG	-	Deletion	exonic	Lba01g01138	nonframeshift deletion	Lba01g01138:Lba01g01138:exon1:c.99_101del:p.33_34del,
Chr01	129565879	129565880	TT	-	Deletion	exonic	Lba01g01139	frameshift deletion	Lba01g01139:Lba01g01139:exon2:c.233_234del:p.K78fs,
Chr01	129566856	129566856	-	AA	Insertion	exonic	Lba01g01140	frameshift insertion	Lba01g01140:Lba01g01140:exon1:c.564_565insTT:p.I189fs,
Chr01	129566861	129566862	TT	-	Deletion	exonic	Lba01g01140	frameshift deletion	Lba01g01140:Lba01g01140:exon1:c.559_560del:p.K187fs,
Chr01	129567301	129567301	C	-	Deletion	exonic	Lba01g01140	frameshift deletion	Lba01g01140:Lba01g01140:exon1:c.120delG:p.E40fs,
Chr01	129577043	129577043	-	AAGTAGTCCGCATCTTCACA	Insertion	exonic	Lba01g01141	frameshift insertion	Lba01g01141:Lba01g01141:exon1:c.139_140insATGTCTGTGAAGATGCGGACTACTT:p.R47fs,
Chr01	129577043	129577043	-	AA	Insertion	exonic	Lba01g01141	frameshift insertion	Lba01g01141:Lba01g01141:exon1:c.139_140insATGTCTGTGAAGATGCGGACTACTT:p.R47fs,
Chr01	129577043	129577043	-	AAGTAGTCCGCATCTTCACAGACAT	Insertion	exonic	Lba01g01141	frameshift insertion	Lba01g01141:Lba01g01141:exon1:c.139_140insATGTCTGTGAAGATGCGGACTACTT:p.R47fs,
Chr01	129577046	129577046	-	TAGTCCGCATCTTCACAGACATGTCTATTTCA	Insertion	exonic	Lba01g01141	stopgain	Lba01g01141:Lba01g01141:exon1:c.136_137insTGAAATAGACATGTCTGTGAAGATGCGGACTA:p.T46_R47delinsMKX,
Chr01	129577047	129577047	-	AGTC	Insertion	exonic	Lba01g01141	nonframeshift insertion	Lba01g01141:Lba01g01141:exon1:c.135_136insCTCGATGAAATAGACATGTCTGTGAAGATGCGGACT:p.T46delinsLDEIDMSVKMRTT,
Chr01	129577047	129577047	-	AGTCCGCATCTTCACAGACATGTCTATTTCATCGAG	Insertion	exonic	Lba01g01141	nonframeshift insertion	Lba01g01141:Lba01g01141:exon1:c.135_136insCTCGATGAAATAGACATGTCTGTGAAGATGCGGACT:p.T46delinsLDEIDMSVKMRTT,
Chr01	129577053	129577053	-	AGACATGTCTA	Insertion	exonic	Lba01g01141	stopgain	Lba01g01141:Lba01g01141:exon1:c.129_130insTAGACATGTCT:p.V44_S45delinsX,
Chr01	129577146	129577147	CA	-	Deletion	exonic	Lba01g01141	frameshift deletion	Lba01g01141:Lba01g01141:exon1:c.36_37del:p.G12fs,
Chr01	129578846	129578846	-	T	Insertion	exonic	Lba01g01142	frameshift insertion	Lba01g01142:Lba01g01142:exon2:c.184dupT:p.Q61fs,
Chr01	129600303	129600303	-	TATAA	Insertion	exonic	Lba01g01143	stopgain	Lba01g01143:Lba01g01143:exon2:c.508_509insTATAA:p.L170_L171delinsLX,
Chr01	129600374	129600374	-	ACC	Insertion	exonic	Lba01g01143	nonframeshift insertion	Lba01g01143:Lba01g01143:exon2:c.579_580insACC:p.T193delinsTT,
Chr01	129600378	129600379	TT	-	Deletion	exonic	Lba01g01143	frameshift deletion	Lba01g01143:Lba01g01143:exon2:c.583_584del:p.F195fs,
Chr01	129602375	129602375	-	AAA	Insertion	exonic	Lba01g01144	nonframeshift insertion	Lba01g01144:Lba01g01144:exon1:c.22_23insAAA:p.E8delinsEK,
Chr01	129602587	129602588	AT	-	Deletion	exonic	Lba01g01144	frameshift deletion	Lba01g01144:Lba01g01144:exon1:c.234_235del:p.T78fs,
Chr01	129602604	129602604	-	GG	Insertion	exonic	Lba01g01144	frameshift insertion	Lba01g01144:Lba01g01144:exon2:c.247_248insGG:p.H83fs,
Chr01	129602606	129602607	TC	-	Deletion	exonic	Lba01g01144	frameshift deletion	Lba01g01144:Lba01g01144:exon2:c.249_250del:p.H83fs,
Chr01	129628337	129628337	-	CCATT	Insertion	exonic	Lba01g01146	frameshift insertion	Lba01g01146:Lba01g01146:exon8:c.915dupG:p.L306fs,
Chr01	129628337	129628337	-	C	Insertion	exonic	Lba01g01146	frameshift insertion	Lba01g01146:Lba01g01146:exon8:c.915dupG:p.L306fs,
Chr01	129628338	129628338	-	CATTCATCAACGG	Insertion	exonic	Lba01g01146	nonframeshift insertion	Lba01g01146:Lba01g01146:exon8:c.914_915insCTGGGGTGCAACATCCGTTGATGAATG:p.M305delinsIWGATSVDEW,
Chr01	129628338	129628338	-	CATTCATCAACGGATGTTGCACCCCAG	Insertion	exonic	Lba01g01146	nonframeshift insertion	Lba01g01146:Lba01g01146:exon8:c.914_915insCTGGGGTGCAACATCCGTTGATGAATG:p.M305delinsIWGATSVDEW,
Chr01	129631251	129631251	C	-	Deletion	exonic	Lba01g01146	frameshift deletion	Lba01g01146:Lba01g01146:exon5:c.555delG:p.L185fs,
Chr01	129651252	129651252	-	A	Insertion	exonic	Lba01g01147	frameshift insertion	Lba01g01147:Lba01g01147:exon2:c.223dupA:p.F74fs,
Chr01	129651309	129651311	TTA	-	Deletion	exonic	Lba01g01147	nonframeshift deletion	Lba01g01147:Lba01g01147:exon3:c.247_249del:p.83_83del,
Chr01	129867932	129867935	GTAT	-	Deletion	exonic	Lba01g01150	frameshift deletion	Lba01g01150:Lba01g01150:exon10:c.1150_1153del:p.I384fs,
Chr01	129869511	129869515	TACTA	-	Deletion	exonic	Lba01g01150	frameshift deletion	Lba01g01150:Lba01g01150:exon5:c.717_718del:p.S239fs,
Chr01	129870341	129870341	-	AA	Insertion	exonic	Lba01g01150	frameshift insertion	Lba01g01150:Lba01g01150:exon2:c.372_373insTT:p.L125fs,
Chr01	129871633	129871633	A	-	Deletion	exonic	Lba01g01151	frameshift deletion	Lba01g01151:Lba01g01151:exon3:c.1191delT:p.F397fs,
Chr01	129871633	129871633	-	A	Insertion	exonic	Lba01g01151	frameshift insertion	Lba01g01151:Lba01g01151:exon3:c.1190dupT:p.F397fs,
Chr01	129871782	129871782	-	A	Insertion	exonic	Lba01g01151	frameshift insertion	Lba01g01151:Lba01g01151:exon3:c.1041dupT:p.V348fs,
Chr01	131043977	131043977	C	-	Deletion	exonic	Lba01g01152	frameshift deletion	Lba01g01152:Lba01g01152:exon2:c.414delC:p.F138fs,
Chr01	131151910	131151910	A	-	Deletion	exonic	Lba01g01155	frameshift deletion	Lba01g01155:Lba01g01155:exon1:c.22delA:p.N8fs,
Chr01	131151917	131151918	GG	-	Deletion	exonic	Lba01g01155	frameshift deletion	Lba01g01155:Lba01g01155:exon1:c.29_30del:p.R10fs,
Chr01	131151923	131151923	-	TATGCAA	Insertion	exonic	Lba01g01155	frameshift insertion	Lba01g01155:Lba01g01155:exon1:c.35_36insTATGCAA:p.L12fs,
Chr01	131151929	131151934	AGAGCA	-	Deletion	exonic	Lba01g01155	nonframeshift deletion	Lba01g01155:Lba01g01155:exon1:c.41_46del:p.14_16del,
Chr01	131151943	131151944	AT	-	Deletion	exonic	Lba01g01155	frameshift deletion	Lba01g01155:Lba01g01155:exon1:c.55_56del:p.I19fs,
Chr01	131151947	131151947	-	CT	Insertion	exonic	Lba01g01155	frameshift insertion	Lba01g01155:Lba01g01155:exon1:c.59_60insCT:p.P20fs,
Chr01	131151950	131151950	T	-	Deletion	exonic	Lba01g01155	frameshift deletion	Lba01g01155:Lba01g01155:exon1:c.62delT:p.L21fs,
Chr01	131151964	131151965	AC	-	Deletion	exonic	Lba01g01155	frameshift deletion	Lba01g01155:Lba01g01155:exon1:c.76_77del:p.T26fs,
Chr01	131151967	131151967	-	TG	Insertion	exonic	Lba01g01155	frameshift insertion	Lba01g01155:Lba01g01155:exon1:c.79_80insTG:p.S27fs,
Chr01	131151973	131151973	T	-	Deletion	exonic	Lba01g01155	frameshift deletion	Lba01g01155:Lba01g01155:exon1:c.85delT:p.F29fs,
Chr01	131151985	131151985	-	,*	Insertion	exonic	Lba01g01155	-	-
Chr01	131151985	131151991	CAAGAGC	-	Deletion	exonic	Lba01g01155	frameshift deletion	Lba01g01155:Lba01g01155:exon1:c.97_103del:p.Q33fs,
Chr01	131242387	131242387	-	ACTCGAGTTGGCTTTTAGAGGATCTCTGTAATTTGCTGGATTTGATCCACTATGTCTTCTAGTATGAGGGTCCTTAGTAA	Insertion	exonic	Lba01g01159	stopgain	Lba01g01159:Lba01g01159:exon3:c.463_464insACTCGAGTTGGCTTTTAGAGGATCTCTGTAATTTGCTGGATTTGATCCACTATGTCTTCTAGTA:p.V155_L156delinsDSSWLLEDLCNLLDLIHYVFX,
Chr01	131242387	131242387	-	ACTCGAGTTGGCTTTTAGAGGATCTCTGTAATTTGCTGGATTTGATCCACTATGTCTTCTAGTA	Insertion	exonic	Lba01g01159	stopgain	Lba01g01159:Lba01g01159:exon3:c.463_464insACTCGAGTTGGCTTTTAGAGGATCTCTGTAATTTGCTGGATTTGATCCACTATGTCTTCTAGTA:p.V155_L156delinsDSSWLLEDLCNLLDLIHYVFX,
Chr01	131650404	131650404	C	-	Deletion	exonic	Lba01g01164	frameshift deletion	Lba01g01164:Lba01g01164:exon1:c.51delC:p.S17fs,
Chr01	131670032	131670032	-	A	Insertion	exonic	Lba01g01165	frameshift insertion	Lba01g01165:Lba01g01165:exon2:c.375_376insA:p.I125fs,
Chr01	131820944	131820944	T	-	Deletion	exonic	Lba01g01167	frameshift deletion	Lba01g01167:Lba01g01167:exon1:c.260delA:p.N87fs,
Chr01	131921066	131921068	GGC	-	Deletion	exonic	Lba01g01170	nonframeshift deletion	Lba01g01170:Lba01g01170:exon2:c.417_419del:p.139_140del,
Chr01	132097958	132097971	CCTTGTACACACAA	-	Deletion	exonic	Lba01g01175	frameshift deletion	Lba01g01175:Lba01g01175:exon1:c.98_111del:p.S33fs,
Chr01	132101426	132101426	T	-	Deletion	exonic	Lba01g01175	frameshift deletion	Lba01g01175:Lba01g01175:exon2:c.363delT:p.H121fs,
Chr01	132101500	132101500	T	-	Deletion	exonic	Lba01g01175	frameshift deletion	Lba01g01175:Lba01g01175:exon2:c.437delT:p.I146fs,
Chr01	132105112	132105112	C	-	Deletion	exonic	Lba01g01175	frameshift deletion	Lba01g01175:Lba01g01175:exon10:c.2218delC:p.P740fs,
Chr01	132125027	132125028	TG	-	Deletion	exonic	Lba01g01176	frameshift deletion	Lba01g01176:Lba01g01176:exon1:c.13_14del:p.Q5fs,
Chr01	132161487	132161487	C	-	Deletion	exonic	Lba01g01177	frameshift deletion	Lba01g01177:Lba01g01177:exon3:c.779delC:p.A260fs,
Chr01	132249292	132249292	C	-	Deletion	exonic	Lba01g01178	frameshift deletion	Lba01g01178:Lba01g01178:exon24:c.3865delC:p.P1289fs,
Chr01	132280540	132280541	CA	-	Deletion	exonic	Lba01g01180	frameshift deletion	Lba01g01180:Lba01g01180:exon2:c.254_255del:p.A85fs,
Chr01	132314221	132314223	GAT	-	Deletion	exonic	Lba01g01181	nonframeshift deletion	Lba01g01181:Lba01g01181:exon1:c.85_87del:p.29_29del,
Chr01	132492290	132492290	C	-	Deletion	exonic	Lba01g01185	frameshift deletion	Lba01g01185:Lba01g01185:exon1:c.211delC:p.P71fs,
Chr01	132514157	132514157	A	-	Deletion	exonic	Lba01g01186	frameshift deletion	Lba01g01186:Lba01g01186:exon2:c.837delA:p.A279fs,
Chr01	132516002	132516002	C	-	Deletion	exonic	Lba01g01186	frameshift deletion	Lba01g01186:Lba01g01186:exon3:c.1074delC:p.L358fs,
Chr01	132516074	132516074	C	-	Deletion	exonic	Lba01g01186	frameshift deletion	Lba01g01186:Lba01g01186:exon3:c.1146delC:p.L382fs,
Chr01	132525733	132525738	GAAGAG	-	Deletion	exonic	Lba01g01187	nonframeshift deletion	Lba01g01187:Lba01g01187:exon2:c.1032_1037del:p.344_346del,
Chr01	132525872	132525873	AA	-	Deletion	exonic	Lba01g01187	frameshift deletion	Lba01g01187:Lba01g01187:exon2:c.1171_1172del:p.K391fs,
Chr01	132525923	132525925	CGG	-	Deletion	exonic	Lba01g01187	nonframeshift deletion	Lba01g01187:Lba01g01187:exon2:c.1222_1224del:p.408_408del,
Chr01	132525926	132525926	-	AAG	Insertion	exonic	Lba01g01187	nonframeshift insertion	Lba01g01187:Lba01g01187:exon2:c.1225_1226insAAG:p.T409delinsKA,
Chr01	132525996	132525997	GC	-	Deletion	exonic	Lba01g01187	frameshift deletion	Lba01g01187:Lba01g01187:exon2:c.1295_1296del:p.S432fs,
Chr01	132525998	132525998	-	TC	Insertion	exonic	Lba01g01187	frameshift insertion	Lba01g01187:Lba01g01187:exon2:c.1297_1298insTC:p.L433fs,
Chr01	132526047	132526047	-	GGTTTTACTGATTTAGACCATGAATGGACGAAAACTGCAGCGTCCACCACACCTGAT	Insertion	exonic	Lba01g01187	stopgain	Lba01g01187:Lba01g01187:exon2:c.1346_1347insGGTTTTACTGATTTAGACCATGAATGGACGAAAACTGCAGCGTCCACCACACCTGAT:p.G449delinsGVLLIX,
Chr01	132526049	132526049	-	TTTTACTGATTTAGACCATGAATGGACGAAAACTGCAGC	Insertion	exonic	Lba01g01187	stopgain	Lba01g01187:Lba01g01187:exon2:c.1348_1349insTTTTACTGATTTAGACCATGAATGGACGAAAACTGCAGC:p.G450delinsVLLIX,
Chr01	132526052	132526052	-	TACTGATTTAGA	Insertion	exonic	Lba01g01187	stopgain	Lba01g01187:Lba01g01187:exon2:c.1351_1352insTACTGATTTAGA:p.S451delinsLLIX,
Chr01	132526096	132526096	G	-	Deletion	exonic	Lba01g01187	frameshift deletion	Lba01g01187:Lba01g01187:exon2:c.1395delG:p.M465fs,
Chr01	132817520	132817520	-	AGA	Insertion	exonic	Lba01g01192	nonframeshift insertion	Lba01g01192:Lba01g01192:exon1:c.85_86insAGA:p.K29delinsKK,
Chr01	132817518	132817520	AGA	-	Deletion	exonic	Lba01g01192	nonframeshift deletion	Lba01g01192:Lba01g01192:exon1:c.83_85del:p.28_29del,
Chr01	132820490	132820490	-	CATATTCACCGAACCCCTGAC	Insertion	exonic	Lba01g01192	nonframeshift insertion	Lba01g01192:Lba01g01192:exon3:c.854_855insCATATTCACCGAACCCCTGAC:p.V285delinsVIFTEPLT,
Chr01	132830425	132830425	T	-	Deletion	exonic	Lba01g01192	frameshift deletion	Lba01g01192:Lba01g01192:exon11:c.1972delT:p.F658fs,
Chr01	132919868	132919881	GAGCAGCTAGTGAA	-	Deletion	exonic	Lba01g01195	frameshift deletion	Lba01g01195:Lba01g01195:exon1:c.33_46del:p.S11fs,
Chr01	133005941	133005941	C	-	Deletion	exonic	Lba01g01198	frameshift deletion	Lba01g01198:Lba01g01198:exon2:c.79delG:p.V27fs,
Chr01	133012992	133012993	GT	-	Deletion	exonic	Lba01g01199	frameshift deletion	Lba01g01199:Lba01g01199:exon1:c.148_149del:p.T50fs,
Chr01	133022649	133022649	C	-	Deletion	exonic	Lba01g01200	frameshift deletion	Lba01g01200:Lba01g01200:exon1:c.119delG:p.G40fs,
Chr01	133128690	133128695	CTTCAA	-	Deletion	exonic	Lba01g01203	nonframeshift deletion	Lba01g01203:Lba01g01203:exon1:c.236_241del:p.79_81del,
Chr01	133128684	133128695	CTTCAACTTCAA	-	Deletion	exonic	Lba01g01203	nonframeshift deletion	Lba01g01203:Lba01g01203:exon1:c.236_247del:p.79_83del,
Chr01	133128798	133128798	-	AGCAGAGGTTTCACG	Insertion	exonic	Lba01g01203	nonframeshift insertion	Lba01g01203:Lba01g01203:exon1:c.132_133insCGTGAAACCTCTGCT:p.F45delinsRETSAF,
Chr01	133182070	133182072	ACA	-	Deletion	exonic	Lba01g01205	nonframeshift deletion	Lba01g01205:Lba01g01205:exon2:c.313_315del:p.105_105del,
Chr01	133182086	133182086	-	CCTTTGC	Insertion	exonic	Lba01g01205	nonframeshift insertion	Lba01g01205:Lba01g01205:exon2:c.329_330insCCTTTGCAGTCTTGGTTTTAG:p.K110delinsNLCSLGFR,
Chr01	133182086	133182086	-	CCTTTGCAGTCTTGGTTTTAG	Insertion	exonic	Lba01g01205	nonframeshift insertion	Lba01g01205:Lba01g01205:exon2:c.329_330insCCTTTGCAGTCTTGGTTTTAG:p.K110delinsNLCSLGFR,
Chr01	133182090	133182090	-	TTGGTTTTAGAGGA	Insertion	exonic	Lba01g01205	frameshift insertion	Lba01g01205:Lba01g01205:exon2:c.333_334insTTGGTTTTAGAGGA:p.A111fs,
Chr01	133182112	133182112	A	-	Deletion	exonic	Lba01g01205	frameshift deletion	Lba01g01205:Lba01g01205:exon2:c.355delA:p.K119fs,
Chr01	133448867	133448867	C	-	Deletion	exonic	Lba01g01209	frameshift deletion	Lba01g01209:Lba01g01209:exon1:c.52delC:p.P18fs,
Chr01	133525716	133525716	T	-	Deletion	exonic	Lba01g01210	frameshift deletion	Lba01g01210:Lba01g01210:exon1:c.231delT:p.S77fs,
Chr01	133525861	133525861	G	-	Deletion	exonic	Lba01g01210	frameshift deletion	Lba01g01210:Lba01g01210:exon1:c.376delG:p.A126fs,
Chr01	133526179	133526180	AA	-	Deletion	exonic	Lba01g01210	frameshift deletion	Lba01g01210:Lba01g01210:exon1:c.694_695del:p.K232fs,
Chr01	133528214	133528214	T	-	Deletion	exonic	Lba01g01210	frameshift deletion	Lba01g01210:Lba01g01210:exon2:c.2274delT:p.Y758fs,
Chr01	133607481	133607481	A	-	Deletion	exonic	Lba01g01213	frameshift deletion	Lba01g01213:Lba01g01213:exon2:c.570delT:p.F190fs,
Chr01	133722870	133722871	TG	-	Deletion	exonic	Lba01g01214	frameshift deletion	Lba01g01214:Lba01g01214:exon7:c.849_850del:p.H283fs,
Chr01	133731435	133731435	-	AGTATGATGCATATTGAGGTGGGAGAGAAGAAAGAAGAAGAAATTGATGTTTC	Insertion	exonic	Lba01g01214	frameshift insertion	Lba01g01214:Lba01g01214:exon5:c.717_718insGAAACATCAATTTCTTCTTCTTTCTTCTCTCCCACCTCAATATGCATCATACT:p.M240fs,
Chr01	133731439	133731439	-	TGATGCAT	Insertion	exonic	Lba01g01214	nonframeshift insertion	Lba01g01214:Lba01g01214:exon5:c.713_714insCAATTTCTTCTTCTTTCTTCTCTCCCACCTCAATATGCATCA:p.I238delinsINFFFFLLSHLNMHH,
Chr01	133731439	133731439	-	TGATGCATATTGAGGTGGGAGAGAAGAAAGAAGAAGAAATTG	Insertion	exonic	Lba01g01214	nonframeshift insertion	Lba01g01214:Lba01g01214:exon5:c.713_714insCAATTTCTTCTTCTTTCTTCTCTCCCACCTCAATATGCATCA:p.I238delinsINFFFFLLSHLNMHH,
Chr01	133731442	133731442	-	GAGGTGGGAGAGAAGAAAGAAGAAGAAA	Insertion	exonic	Lba01g01214	frameshift insertion	Lba01g01214:Lba01g01214:exon5:c.710_711insCATCAATTTCTTCTTCTTTCTTCTCTCCCACCTC:p.K237fs,
Chr01	133731442	133731442	-	GAGGTGGGAGAGAAGAAAGAAGAAGAAATTGATG	Insertion	exonic	Lba01g01214	frameshift insertion	Lba01g01214:Lba01g01214:exon5:c.710_711insCATCAATTTCTTCTTCTTTCTTCTCTCCCACCTC:p.K237fs,
Chr01	133731444	133731444	-	GA	Insertion	exonic	Lba01g01214	frameshift insertion	Lba01g01214:Lba01g01214:exon5:c.708_709insTC:p.K237fs,
Chr01	133733843	133733843	-	CTGAAGTGAT	Insertion	exonic	Lba01g01214	frameshift insertion	Lba01g01214:Lba01g01214:exon4:c.484_485insATCACTTCAG:p.G162fs,
Chr01	133805985	133805989	ACTTC	-	Deletion	exonic	Lba01g01216	nonframeshift deletion	Lba01g01216:Lba01g01216:exon1:c.163_165del:p.55_55del,
Chr01	133805994	133805997	GTAC	-	Deletion	exonic	Lba01g01216	frameshift deletion	Lba01g01216:Lba01g01216:exon1:c.155_158del:p.S52fs,
Chr01	133860028	133860028	A	-	Deletion	exonic	Lba01g01217	frameshift deletion	Lba01g01217:Lba01g01217:exon4:c.811delA:p.K271fs,
Chr01	133869653	133869653	-	AAACTTCTTGAGGGAATATGGAACTGAACCATTTAACATGTTGTAACTCAAATTCAAAAGACTTAACCTTGAGGCATGA	Insertion	exonic	Lba01g01218	stopgain	Lba01g01218:Lba01g01218:exon1:c.472_473insTCATGCCTCAAGGTTAAGTCTTTTGAATTTGAGTTACAACATGTTAAATGGTTCAGTTCCATATTCCCTCAAGAAGTTT:p.P158_T159delinsLMPQGX,
Chr01	133897709	133897710	TC	-	Deletion	exonic	Lba01g01219	frameshift deletion	Lba01g01219:Lba01g01219:exon3:c.421_422del:p.S141fs,
Chr01	133897712	133897712	C	-	Deletion	exonic	Lba01g01219	frameshift deletion	Lba01g01219:Lba01g01219:exon3:c.424delC:p.L142fs,
Chr01	133987859	133987860	TC	-	Deletion	exonic	Lba01g01221	frameshift deletion	Lba01g01221:Lba01g01221:exon4:c.940_941del:p.E314fs,
Chr01	133987964	133987964	T	-	Deletion	exonic	Lba01g01221	frameshift deletion	Lba01g01221:Lba01g01221:exon4:c.836delA:p.N279fs,
Chr01	133994508	133994509	TA	-	Deletion	exonic	Lba01g01221	frameshift deletion	Lba01g01221:Lba01g01221:exon1:c.140_141del:p.V47fs,
Chr01	133994555	133994555	C	-	Deletion	exonic	Lba01g01221	frameshift deletion	Lba01g01221:Lba01g01221:exon1:c.94delG:p.E32fs,
Chr01	134002330	134002338	CAGTAAAAA	-	Deletion	exonic	Lba01g01222	nonframeshift deletion	Lba01g01222:Lba01g01222:exon4:c.392_400del:p.131_134del,
Chr01	134151174	134151174	G	-	Deletion	exonic	Lba01g01227	frameshift deletion	Lba01g01227:Lba01g01227:exon7:c.1150delG:p.D384fs,
Chr01	134165365	134165365	C	-	Deletion	exonic	Lba01g01228	frameshift deletion	Lba01g01228:Lba01g01228:exon1:c.58delC:p.P20fs,
Chr01	134165960	134165967	ATCAGTTC	-	Deletion	exonic	Lba01g01228	frameshift deletion	Lba01g01228:Lba01g01228:exon3:c.271_278del:p.I91fs,
Chr01	134169010	134169010	T	-	Deletion	exonic	Lba01g01228	frameshift deletion	Lba01g01228:Lba01g01228:exon6:c.2163delT:p.R721fs,
Chr01	134297071	134297072	GG	-	Deletion	exonic	Lba01g01231	frameshift deletion	Lba01g01231:Lba01g01231:exon10:c.1383_1384del:p.M461fs,
Chr01	134702981	134702981	A	-	Deletion	exonic	Lba01g01234	frameshift deletion	Lba01g01234:Lba01g01234:exon2:c.191delA:p.E64fs,
Chr01	134744509	134744509	-	TAACTCTCC	Insertion	exonic	Lba01g01236	nonframeshift insertion	Lba01g01236:Lba01g01236:exon1:c.1_2insGGAGAGTTA:p.M1delinsRRVM,
Chr01	134846279	134846279	-	ATAATA	Insertion	exonic	Lba01g01240	nonframeshift insertion	Lba01g01240:Lba01g01240:exon1:c.121_122insATA:p.D41delinsDN,
Chr01	134846279	134846279	-	ATA	Insertion	exonic	Lba01g01240	nonframeshift insertion	Lba01g01240:Lba01g01240:exon1:c.121_122insATA:p.D41delinsDN,
Chr01	134910189	134910189	-	GCG	Insertion	exonic	Lba01g01242	nonframeshift insertion	Lba01g01242:Lba01g01242:exon2:c.102_103insGCG:p.V34delinsVA,
Chr01	134920721	134920721	T	-	Deletion	exonic	Lba01g01243	frameshift deletion	Lba01g01243:Lba01g01243:exon1:c.95delT:p.I32fs,
Chr01	134938832	134938832	-	C	Insertion	exonic	Lba01g01244	frameshift insertion	Lba01g01244:Lba01g01244:exon5:c.1021dupC:p.M340fs,
Chr01	134999860	134999860	-	A	Insertion	exonic	Lba01g01246	frameshift insertion	Lba01g01246:Lba01g01246:exon4:c.644_645insA:p.G215fs,
Chr01	135044874	135044874	G	-	Deletion	exonic	Lba01g01248	frameshift deletion	Lba01g01248:Lba01g01248:exon1:c.3delG:p.M1fs,
Chr01	135064852	135064852	-	G	Insertion	exonic	Lba01g01249	frameshift insertion	Lba01g01249:Lba01g01249:exon2:c.128dupC:p.T43fs,
Chr01	135084998	135084998	G	-	Deletion	exonic	Lba01g01250	stopgain	Lba01g01250:Lba01g01250:exon1:c.29delG:p.W10X,
Chr01	135085179	135085179	A	-	Deletion	exonic	Lba01g01250	frameshift deletion	Lba01g01250:Lba01g01250:exon1:c.210delA:p.V70fs,
Chr01	135085474	135085474	-	TTGCTAGTAGTGATG	Insertion	exonic	Lba01g01250	nonframeshift insertion	Lba01g01250:Lba01g01250:exon1:c.505_506insTTGCTAGTAGTGATG:p.F169delinsFASSDV,
Chr01	135085493	135085493	-	TAGTAG	Insertion	exonic	Lba01g01250	nonframeshift insertion	Lba01g01250:Lba01g01250:exon1:c.524_525insTAGTAGTGATTT:p.A175delinsASSDF,
Chr01	135085493	135085493	-	TAGTAGTGATTT	Insertion	exonic	Lba01g01250	nonframeshift insertion	Lba01g01250:Lba01g01250:exon1:c.524_525insTAGTAGTGATTT:p.A175delinsASSDF,
Chr01	135085498	135085498	-	AGTA	Insertion	exonic	Lba01g01250	stopgain	Lba01g01250:Lba01g01250:exon1:c.529_530insAGTA:p.E177_N178delinsEX,
Chr01	135085495	135085498	GCTG	-	Deletion	exonic	Lba01g01250	frameshift deletion	Lba01g01250:Lba01g01250:exon1:c.526_529del:p.A176fs,
Chr01	135085498	135085498	-	,*	Insertion	exonic	Lba01g01250	stopgain	Lba01g01250:Lba01g01250:exon1:c.529_530insAGTA:p.E177_N178delinsEX,
Chr01	135234651	135234651	T	-	Deletion	exonic	Lba01g01253	frameshift deletion	Lba01g01253:Lba01g01253:exon2:c.1045delT:p.F349fs,
Chr01	135247836	135247838	GAA	-	Deletion	exonic	Lba01g01254	nonframeshift deletion	Lba01g01254:Lba01g01254:exon2:c.105_107del:p.35_36del,
Chr01	135251391	135251391	-	TCTTGCTCGCCTATGTCCA	Insertion	exonic	Lba01g01254	frameshift insertion	Lba01g01254:Lba01g01254:exon3:c.242_243insTCTTGCTCGCCTATGTCCAAGGCCCAACTATCCCTACATTGTAGGGGCCCTAC:p.G81fs,
Chr01	135251391	135251391	-	TCTTGCTCGCCT	Insertion	exonic	Lba01g01254	frameshift insertion	Lba01g01254:Lba01g01254:exon3:c.242_243insTCTTGCTCGCCTATGTCCAAGGCCCAACTATCCCTACATTGTAGGGGCCCTAC:p.G81fs,
Chr01	135251391	135251391	-	TCTTGCTCGCCTATGTCCAAGGCCCAACTATCCCTACATTGTAGGGGCCCTACATACAGA	Insertion	exonic	Lba01g01254	frameshift insertion	Lba01g01254:Lba01g01254:exon3:c.242_243insTCTTGCTCGCCTATGTCCAAGGCCCAACTATCCCTACATTGTAGGGGCCCTAC:p.G81fs,
Chr01	135251391	135251391	-	TCTTGCTCGCCTATGTCCAAGGCCCAACTATCCCTACATTGTAGGGGCCCTACATAC	Insertion	exonic	Lba01g01254	frameshift insertion	Lba01g01254:Lba01g01254:exon3:c.242_243insTCTTGCTCGCCTATGTCCAAGGCCCAACTATCCCTACATTGTAGGGGCCCTAC:p.G81fs,
Chr01	135251391	135251391	-	TCTTGCTCGCCTATGTCCAAGGCCCAACTATCCCTACATTGT	Insertion	exonic	Lba01g01254	frameshift insertion	Lba01g01254:Lba01g01254:exon3:c.242_243insTCTTGCTCGCCTATGTCCAAGGCCCAACTATCCCTACATTGTAGGGGCCCTAC:p.G81fs,
Chr01	135251391	135251391	-	TCTTGCTCGCCTATGTCCAAGGCCCAACTATCCCTACATTGTAGGGGCCCTAC	Insertion	exonic	Lba01g01254	frameshift insertion	Lba01g01254:Lba01g01254:exon3:c.242_243insTCTTGCTCGCCTATGTCCAAGGCCCAACTATCCCTACATTGTAGGGGCCCTAC:p.G81fs,
Chr01	135251393	135251393	-	GCCCAA	Insertion	exonic	Lba01g01254	stopgain	Lba01g01254:Lba01g01254:exon3:c.244_245insGCCCAACTATCCCTACATTGTAGGGGCCCTACATACAGAAA:p.A82_R83delinsGPTIPTLX,
Chr01	135251393	135251393	-	GCCCAACTATCCCTACATTGTAGGGGCCCTACATACAGAAA	Insertion	exonic	Lba01g01254	stopgain	Lba01g01254:Lba01g01254:exon3:c.244_245insGCCCAACTATCCCTACATTGTAGGGGCCCTACATACAGAAA:p.A82_R83delinsGPTIPTLX,
Chr01	135734073	135734073	-	TA	Insertion	exonic	Lba01g01258	frameshift insertion	Lba01g01258:Lba01g01258:exon3:c.352_353insTA:p.L118fs,
Chr01	135739065	135739065	C	-	Deletion	exonic	Lba01g01258	frameshift deletion	Lba01g01258:Lba01g01258:exon10:c.1147delC:p.P383fs,
Chr01	135772310	135772310	T	-	Deletion	exonic	Lba01g01260	frameshift deletion	Lba01g01260:Lba01g01260:exon1:c.808delA:p.R270fs,
Chr01	135772654	135772654	A	-	Deletion	exonic	Lba01g01260	frameshift deletion	Lba01g01260:Lba01g01260:exon1:c.464delT:p.L155fs,
Chr01	135817534	135817534	-	T	Insertion	exonic	Lba01g01262	frameshift insertion	Lba01g01262:Lba01g01262:exon5:c.412dupT:p.Q137fs,
Chr01	136029376	136029376	T	-	Deletion	exonic	Lba01g01264	frameshift deletion	Lba01g01264:Lba01g01264:exon1:c.345delA:p.K115fs,
Chr01	136372602	136372602	G	-	Deletion	exonic	Lba01g01269	frameshift deletion	Lba01g01269:Lba01g01269:exon10:c.963delG:p.M321fs,
Chr01	136513149	136513150	CA	-	Deletion	exonic	Lba01g01272	frameshift deletion	Lba01g01272:Lba01g01272:exon2:c.721_722del:p.H241fs,
Chr01	136607059	136607059	A	-	Deletion	exonic	Lba01g01274	frameshift deletion	Lba01g01274:Lba01g01274:exon1:c.559delT:p.C187fs,
Chr01	136607232	136607232	T	-	Deletion	exonic	Lba01g01274	frameshift deletion	Lba01g01274:Lba01g01274:exon1:c.386delA:p.K129fs,
Chr01	136805652	136805652	T	-	Deletion	exonic	Lba01g01276	frameshift deletion	Lba01g01276:Lba01g01276:exon3:c.592delA:p.S198fs,
Chr01	136819487	136819487	T	-	Deletion	exonic	Lba01g01277	frameshift deletion	Lba01g01277:Lba01g01277:exon1:c.381delT:p.D127fs,
Chr01	136905511	136905513	TGC	-	Deletion	exonic	Lba01g01280	nonframeshift deletion	Lba01g01280:Lba01g01280:exon1:c.427_429del:p.143_143del,
Chr01	137024525	137024525	T	-	Deletion	exonic	Lba01g01282	frameshift deletion	Lba01g01282:Lba01g01282:exon1:c.1058delT:p.L353fs,
Chr01	137119048	137119048	A	-	Deletion	exonic	Lba01g01283	frameshift deletion	Lba01g01283:Lba01g01283:exon3:c.572delT:p.L191fs,
Chr01	137143312	137143314	TAC	-	Deletion	exonic	Lba01g01284	nonframeshift deletion	Lba01g01284:Lba01g01284:exon1:c.28_30del:p.10_10del,
Chr01	137143652	137143652	C	-	Deletion	exonic	Lba01g01284	stopgain	Lba01g01284:Lba01g01284:exon1:c.368delC:p.S123X,
Chr01	137210484	137210484	A	-	Deletion	exonic	Lba01g01285	frameshift deletion	Lba01g01285:Lba01g01285:exon1:c.730delA:p.K244fs,
Chr01	137422042	137422063	CTGGTTTGTGATCCTTCAACTT	-	Deletion	exonic	Lba01g01287	nonframeshift deletion	Lba01g01287:Lba01g01287:exon2:c.1236_1238del:p.412_413del,
Chr01	137427104	137427106	AGC	-	Deletion	exonic	Lba01g01289	nonframeshift deletion	Lba01g01289:Lba01g01289:exon7:c.951_953del:p.317_318del,
Chr01	137518218	137518218	A	-	Deletion	exonic	Lba01g01290	frameshift deletion	Lba01g01290:Lba01g01290:exon3:c.414delA:p.L138fs,
Chr01	137521135	137521136	GC	-	Deletion	exonic	Lba01g01290	frameshift deletion	Lba01g01290:Lba01g01290:exon7:c.1771_1772del:p.A591fs,
Chr01	137521137	137521137	-	TC	Insertion	exonic	Lba01g01290	frameshift insertion	Lba01g01290:Lba01g01290:exon7:c.1773_1774insTC:p.A591fs,
Chr01	137667401	137667409	AGAATTCCA	-	Deletion	exonic	Lba01g01293	nonframeshift deletion	Lba01g01293:Lba01g01293:exon3:c.554_562del:p.185_188del,
Chr01	137733281	137733281	C	-	Deletion	exonic	Lba01g01295	frameshift deletion	Lba01g01295:Lba01g01295:exon2:c.481delC:p.P161fs,
Chr01	137737338	137737338	C	-	Deletion	exonic	Lba01g01296	frameshift deletion	Lba01g01296:Lba01g01296:exon4:c.742delG:p.E248fs,
Chr01	137740166	137740166	C	-	Deletion	exonic	Lba01g01296	frameshift deletion	Lba01g01296:Lba01g01296:exon1:c.170delG:p.G57fs,
Chr01	137751923	137751934	GAGCCCTCTAAG	-	Deletion	exonic	Lba01g01297	nonframeshift deletion	Lba01g01297:Lba01g01297:exon4:c.733_744del:p.245_248del,
Chr01	137768820	137768820	T	-	Deletion	exonic	Lba01g01298	frameshift deletion	Lba01g01298:Lba01g01298:exon6:c.638delT:p.I213fs,
Chr01	137768959	137768959	A	-	Deletion	exonic	Lba01g01298	frameshift deletion	Lba01g01298:Lba01g01298:exon6:c.777delA:p.T259fs,
Chr01	137775950	137775953	TCCT	-	Deletion	exonic	Lba01g01299	frameshift deletion	Lba01g01299:Lba01g01299:exon2:c.234_237del:p.E78fs,
Chr01	137776027	137776027	G	-	Deletion	exonic	Lba01g01299	frameshift deletion	Lba01g01299:Lba01g01299:exon2:c.160delC:p.H54fs,
Chr01	137776176	137776176	-	A	Insertion	exonic	Lba01g01299	frameshift insertion	Lba01g01299:Lba01g01299:exon1:c.69_70insTT:p.Q24fs,
Chr01	137776176	137776176	-	AA	Insertion	exonic	Lba01g01299	frameshift insertion	Lba01g01299:Lba01g01299:exon1:c.69_70insTT:p.Q24fs,
Chr01	137776208	137776208	-	A	Insertion	exonic	Lba01g01299	frameshift insertion	Lba01g01299:Lba01g01299:exon1:c.37dupT:p.C13fs,
Chr01	137876812	137876812	-	T	Insertion	exonic	Lba01g01301	frameshift insertion	Lba01g01301:Lba01g01301:exon7:c.1441dupT:p.Q480fs,
Chr01	137877720	137877721	CT	-	Deletion	exonic	Lba01g01301	frameshift deletion	Lba01g01301:Lba01g01301:exon7:c.2348_2349del:p.A783fs,
Chr01	137886057	137886057	T	-	Deletion	exonic	Lba01g01302	frameshift deletion	Lba01g01302:Lba01g01302:exon3:c.168delA:p.I56fs,
Chr01	137893790	137893804	ATATCTCTTCAGGGA	-	Deletion	exonic	Lba01g01304	nonframeshift deletion	Lba01g01304:Lba01g01304:exon8:c.1039_1053del:p.347_351del,
Chr01	137897262	137897262	G	-	Deletion	exonic	Lba01g01304	frameshift deletion	Lba01g01304:Lba01g01304:exon2:c.58delC:p.Q20fs,
Chr01	137939436	137939436	T	-	Deletion	exonic	Lba01g01305	frameshift deletion	Lba01g01305:Lba01g01305:exon2:c.1136delA:p.N379fs,
Chr01	137939910	137939910	T	-	Deletion	exonic	Lba01g01305	frameshift deletion	Lba01g01305:Lba01g01305:exon2:c.662delA:p.K221fs,
Chr01	137979609	137979609	-	CTTATGGCGGAG	Insertion	exonic	Lba01g01307	nonframeshift insertion	Lba01g01307:Lba01g01307:exon1:c.469_470insCTTATGGCGGAG:p.P157delinsPYGGA,
Chr01	137979660	137979660	C	-	Deletion	exonic	Lba01g01307	frameshift deletion	Lba01g01307:Lba01g01307:exon1:c.520delC:p.P174fs,
Chr01	137979711	137979794	CAGCCAGCATACGGGGAGGGAGGCTATCGGCAGCCCGCATACGGGGAGGGAGGCTATGGGCAGCCCGCCTCGGGAAGTTACGGC	-	Deletion	exonic	Lba01g01307	nonframeshift deletion	Lba01g01307:Lba01g01307:exon1:c.571_654del:p.191_218del,
Chr01	137979717	137979744	GCATACGGGGAGGGAGGCTATCGGCAGC	-	Deletion	exonic	Lba01g01307	frameshift deletion	Lba01g01307:Lba01g01307:exon1:c.577_604del:p.A193fs,
Chr01	138074374	138074374	-	GGGAGAGGCGGT	Insertion	exonic	Lba01g01309	nonframeshift insertion	Lba01g01309:Lba01g01309:exon2:c.93_94insGGGAGAGGCGGT:p.G31delinsGGRGG,
Chr01	138074375	138074375	-	GGA	Insertion	exonic	Lba01g01309	nonframeshift insertion	Lba01g01309:Lba01g01309:exon2:c.94_95insGGA:p.G32delinsGS,
Chr01	138074377	138074382	TGGCAT	-	Deletion	exonic	Lba01g01309	nonframeshift deletion	Lba01g01309:Lba01g01309:exon2:c.96_101del:p.32_34del,
Chr01	138082126	138082126	G	-	Deletion	exonic	Lba01g01310	frameshift deletion	Lba01g01310:Lba01g01310:exon4:c.999delC:p.A333fs,
Chr01	138143144	138143144	T	-	Deletion	exonic	Lba01g01311	stopgain	Lba01g01311:Lba01g01311:exon2:c.1201delT:p.L401X,
Chr01	138260055	138260055	A	-	Deletion	exonic	Lba01g01312	frameshift deletion	Lba01g01312:Lba01g01312:exon1:c.13delA:p.M5fs,
Chr01	138260220	138260220	-	CGC	Insertion	exonic	Lba01g01312	nonframeshift insertion	Lba01g01312:Lba01g01312:exon2:c.105_106insCGC:p.S35delinsSR,
Chr01	138260222	138260222	-	CCTTGCTGCTATTATGGGTTTTCATCGAATCATCTTAAGACAAAATATG	Insertion	exonic	Lba01g01312	frameshift insertion	Lba01g01312:Lba01g01312:exon2:c.107_108insTGCTGCTATTATGGGTTTTCATCGAATCATCTTAAGACAAAATATG:p.L36fs,
Chr01	138260222	138260222	-	TGCTGCTATTATGGGTTTTCATCGAATCATCTTAAGACAAAATATG	Insertion	exonic	Lba01g01312	frameshift insertion	Lba01g01312:Lba01g01312:exon2:c.107_108insTGCTGCTATTATGGGTTTTCATCGAATCATCTTAAGACAAAATATG:p.L36fs,
Chr01	138260361	138260361	-	ACCTTTTCTTAAATTTACATGTTTGA	Insertion	exonic	Lba01g01312	stopgain	Lba01g01312:Lba01g01312:exon3:c.175_176insACCTTTTCTTAAATTTACATGTTTGA:p.H59_H60delinsHLFLNLHVX,
Chr01	138260364	138260364	-	TTTTCTTAAATTT	Insertion	exonic	Lba01g01312	frameshift insertion	Lba01g01312:Lba01g01312:exon3:c.178_179insTTTTCTTAAATTT:p.H60fs,
Chr01	138260426	138260426	-	CACCTTACCTGATTCAAGA	Insertion	exonic	Lba01g01312	stopgain	Lba01g01312:Lba01g01312:exon3:c.240_241insCACCTTACCTGATTCAAGATCAGAATA:p.H80delinsHHLTX,
Chr01	138260426	138260426	-	CACCTTACCTGATTCAAGATCAGAATATCAGTATACAC	Insertion	exonic	Lba01g01312	stopgain	Lba01g01312:Lba01g01312:exon3:c.240_241insCACCTTACCTGATTCAAGATCAGAATA:p.H80delinsHHLTX,
Chr01	138260426	138260426	-	CACCTTACCTGATTCAAGATCAGAATA	Insertion	exonic	Lba01g01312	stopgain	Lba01g01312:Lba01g01312:exon3:c.240_241insCACCTTACCTGATTCAAGATCAGAATA:p.H80delinsHHLTX,
Chr01	138260429	138260429	-	GATGGTACAGATTTCA	Insertion	exonic	Lba01g01312	frameshift insertion	Lba01g01312:Lba01g01312:exon3:c.243_244insGATGGTACAGATTTCA:p.S81fs,
Chr01	138260432	138260432	-	TACAACTGGAAAATAAAATGTATGATCTGTTAATATGTATTGCTTAGCTAAAAATTGTGTTTTTAGCAGGGGCTTCTCTGGTGGGGAAGAATGGCATCTCTAAGGCACAGAAGAAAGGAGGAGGGCTTGGTGGAAGAAAA	Insertion	exonic	Lba01g01312	stopgain	Lba01g01312:Lba01g01312:exon3:c.246_247insTACAACTGGAAAATAAAATGTATGATCTGTTAATATGTATTGCTTAGCTAAAAATTGTGTTTTTAGCAGGGGCTTCTCTGGTGGGGAAGAATGGCATCTCTAAGGCACAGAAGAAAGGAGGAGGGCTTGGTGGAAGAAAA:p.S82_A83delinsSYNWKIKCMICX,
Chr01	138260846	138260846	-	ATCTCCACATGCACTTCAACT	Insertion	exonic	Lba01g01312	nonframeshift insertion	Lba01g01312:Lba01g01312:exon4:c.581_582insATCTCCACATGCACTTCAACT:p.A194delinsASPHALQL,
Chr01	138260847	138260847	-	TCTCCACATGCACT	Insertion	exonic	Lba01g01312	frameshift insertion	Lba01g01312:Lba01g01312:exon4:c.582_583insTCTCCACATGCACT:p.A194fs,
Chr01	138260851	138260851	-	CGAAGT	Insertion	exonic	Lba01g01312	frameshift insertion	Lba01g01312:Lba01g01312:exon4:c.586_587insCTATCAACGAAGT:p.T196fs,
Chr01	138260851	138260851	-	CTATCAACGAAGT	Insertion	exonic	Lba01g01312	frameshift insertion	Lba01g01312:Lba01g01312:exon4:c.586_587insCTATCAACGAAGT:p.T196fs,
Chr01	138263866	138263866	T	-	Deletion	exonic	Lba01g01313	frameshift deletion	Lba01g01313:Lba01g01313:exon1:c.607delA:p.T203fs,
Chr01	138296055	138296055	-	GGAC	Insertion	exonic	Lba01g01318	frameshift insertion	Lba01g01318:Lba01g01318:exon1:c.50_51insGTCC:p.P17fs,
Chr01	138414472	138414472	-	AAG	Insertion	exonic	Lba01g01320	nonframeshift insertion	Lba01g01320:Lba01g01320:exon1:c.97_98insCTT:p.R33delinsPC,
Chr01	138432844	138432844	T	-	Deletion	exonic	Lba01g01322	frameshift deletion	Lba01g01322:Lba01g01322:exon4:c.1142delA:p.K381fs,
Chr01	138432843	138432844	TT	-	Deletion	exonic	Lba01g01322	frameshift deletion	Lba01g01322:Lba01g01322:exon4:c.1142_1143del:p.K381fs,
Chr01	138433396	138433398	TTG	-	Deletion	exonic	Lba01g01322	nonframeshift deletion	Lba01g01322:Lba01g01322:exon2:c.628_630del:p.210_210del,
Chr01	138464252	138464253	GT	-	Deletion	exonic	Lba01g01324	frameshift deletion	Lba01g01324:Lba01g01324:exon5:c.628_629del:p.T210fs,
Chr01	138475065	138475088	GGTGGCGGTGGTGGCGGTGGTGGC	-	Deletion	exonic	Lba01g01324	nonframeshift deletion	Lba01g01324:Lba01g01324:exon1:c.82_105del:p.28_35del,
Chr01	138557996	138557998	GAG	-	Deletion	exonic	Lba01g01329	nonframeshift deletion	Lba01g01329:Lba01g01329:exon5:c.544_546del:p.182_182del,
Chr01	138596838	138596838	-	AGGTTAACG	Insertion	exonic	Lba01g01330	nonframeshift insertion	Lba01g01330:Lba01g01330:exon1:c.55_56insAGGGTAAGC:p.N19delinsKGKH,
Chr01	138596838	138596838	-	AGGTTAACC	Insertion	exonic	Lba01g01330	nonframeshift insertion	Lba01g01330:Lba01g01330:exon1:c.55_56insAGGGTAAGC:p.N19delinsKGKH,
Chr01	138596838	138596838	-	AGGGTAAGC	Insertion	exonic	Lba01g01330	nonframeshift insertion	Lba01g01330:Lba01g01330:exon1:c.55_56insAGGGTAAGC:p.N19delinsKGKH,
Chr01	138605647	138605649	TAT	-	Deletion	exonic	Lba01g01331	nonframeshift deletion	Lba01g01331:Lba01g01331:exon2:c.222_224del:p.74_75del,
Chr01	138681463	138681463	-	AGT	Insertion	exonic	Lba01g01333	nonframeshift insertion	Lba01g01333:Lba01g01333:exon5:c.1865_1866insAGT:p.G622delinsGV,
Chr01	138684777	138684777	-	A	Insertion	exonic	Lba01g01334	frameshift insertion	Lba01g01334:Lba01g01334:exon5:c.3149dupT:p.L1050fs,
Chr01	138686048	138686048	G	-	Deletion	exonic	Lba01g01334	frameshift deletion	Lba01g01334:Lba01g01334:exon2:c.2131delC:p.Q711fs,
Chr01	138726961	138726961	-	AATAGGTTACAGGAAAACACTTTTTTGGCTTTCTGGGATGTGCTACTTAGGAA	Insertion	exonic	Lba01g01337	nonframeshift insertion	Lba01g01337:Lba01g01337:exon6:c.1846_1847insCCTATT:p.N616delinsTYY,
Chr01	138726961	138726961	-	AA	Insertion	exonic	Lba01g01337	nonframeshift insertion	Lba01g01337:Lba01g01337:exon6:c.1846_1847insCCTATT:p.N616delinsTYY,
Chr01	138726961	138726961	-	AATAGG	Insertion	exonic	Lba01g01337	nonframeshift insertion	Lba01g01337:Lba01g01337:exon6:c.1846_1847insCCTATT:p.N616delinsTYY,
Chr01	138726962	138726962	-	AGGTTACAGGAAAACACTTTTTTGGCTTTCTGGGATG	Insertion	exonic	Lba01g01337	stopgain	Lba01g01337:Lba01g01337:exon6:c.1845_1846insCATCCCAGAAAGCCAAAAAAGTGTTTTCCTGTAACCT:p.N616_G617delinsHPRKPKKCFPVTX,
Chr01	138772806	138772850	TCATAAAACATAAGAAAACAACCAAAACCCGAAAATCCTCCGAGT	-	Deletion	exonic	Lba01g01338	nonframeshift deletion	Lba01g01338:Lba01g01338:exon1:c.80_124del:p.27_42del,
Chr01	138773270	138773272	CCA	-	Deletion	exonic	Lba01g01338	nonframeshift deletion	Lba01g01338:Lba01g01338:exon1:c.544_546del:p.182_182del,
Chr01	138826397	138826397	C	-	Deletion	exonic	Lba01g01340	frameshift deletion	Lba01g01340:Lba01g01340:exon1:c.774delG:p.G258fs,
Chr01	138826531	138826531	C	-	Deletion	exonic	Lba01g01340	frameshift deletion	Lba01g01340:Lba01g01340:exon1:c.640delG:p.V214fs,
Chr01	138826947	138826947	C	-	Deletion	exonic	Lba01g01340	frameshift deletion	Lba01g01340:Lba01g01340:exon1:c.224delG:p.G75fs,
Chr01	138831007	138831007	C	-	Deletion	exonic	Lba01g01341	frameshift deletion	Lba01g01341:Lba01g01341:exon1:c.108delC:p.D36fs,
Chr01	138892158	138892158	A	-	Deletion	exonic	Lba01g01342	frameshift deletion	Lba01g01342:Lba01g01342:exon9:c.940delA:p.K314fs,
Chr01	138914488	138914488	A	-	Deletion	exonic	Lba01g01344	frameshift deletion	Lba01g01344:Lba01g01344:exon3:c.1329delT:p.T443fs,
Chr01	139029641	139029682	GGCACTTGTCTCAAGAAGTTATCATCATCAAGCCAATAACTA	-	Deletion	exonic	Lba01g01347	nonframeshift deletion	Lba01g01347:Lba01g01347:exon1:c.17_58del:p.6_20del,
Chr01	139029644	139029647	ACTT	-	Deletion	exonic	Lba01g01347	frameshift deletion	Lba01g01347:Lba01g01347:exon1:c.20_23del:p.H7fs,
Chr01	139029653	139029654	AA	-	Deletion	exonic	Lba01g01347	frameshift deletion	Lba01g01347:Lba01g01347:exon1:c.29_30del:p.Q10fs,
Chr01	139029660	139029677	TATCATCATCAAGCCAAT	-	Deletion	exonic	Lba01g01347	nonframeshift deletion	Lba01g01347:Lba01g01347:exon1:c.36_53del:p.12_18del,
Chr01	139041366	139041366	-	GAA	Insertion	exonic	Lba01g01347	nonframeshift insertion	Lba01g01347:Lba01g01347:exon2:c.150_151insGAA:p.C50delinsCE,
Chr01	139064368	139064368	A	-	Deletion	exonic	Lba01g01349	frameshift deletion	Lba01g01349:Lba01g01349:exon2:c.206delT:p.L69fs,
Chr01	139151651	139151651	C	-	Deletion	exonic	Lba01g01352	frameshift deletion	Lba01g01352:Lba01g01352:exon3:c.190delG:p.E64fs,
Chr01	139152000	139152000	-	T	Insertion	exonic	Lba01g01352	frameshift insertion	Lba01g01352:Lba01g01352:exon2:c.152dupA:p.K51fs,
Chr01	139152008	139152008	-	T	Insertion	exonic	Lba01g01352	frameshift insertion	Lba01g01352:Lba01g01352:exon2:c.144_145insA:p.V49fs,
Chr01	139160725	139160730	ATAAGC	-	Deletion	exonic	Lba01g01353	nonframeshift deletion	Lba01g01353:Lba01g01353:exon3:c.706_711del:p.236_237del,
Chr01	139216100	139216100	T	-	Deletion	exonic	Lba01g01355	frameshift deletion	Lba01g01355:Lba01g01355:exon4:c.816delA:p.K272fs,
Chr01	139225858	139225858	-	TG	Insertion	exonic	Lba01g01356	frameshift insertion	Lba01g01356:Lba01g01356:exon3:c.461_462insTG:p.L154fs,
Chr01	139225860	139225861	AC	-	Deletion	exonic	Lba01g01356	frameshift deletion	Lba01g01356:Lba01g01356:exon3:c.463_464del:p.T155fs,
Chr01	139395413	139395414	TT	-	Deletion	exonic	Lba01g01363	frameshift deletion	Lba01g01363:Lba01g01363:exon3:c.227_228del:p.K76fs,
Chr01	139612781	139612792	CTCCTTCTCCTT	-	Deletion	exonic	Lba01g01368	nonframeshift deletion	Lba01g01368:Lba01g01368:exon1:c.92_103del:p.31_35del,
Chr01	139612792	139612792	-	CTCCTT	Insertion	exonic	Lba01g01368	nonframeshift insertion	Lba01g01368:Lba01g01368:exon1:c.103_104insCTCCTT:p.S35delinsSPS,
Chr01	139625267	139625267	T	-	Deletion	exonic	Lba01g01369	frameshift deletion	Lba01g01369:Lba01g01369:exon1:c.254delT:p.L85fs,
Chr01	139656932	139656937	TCATCA	-	Deletion	exonic	Lba01g01370	nonframeshift deletion	Lba01g01370:Lba01g01370:exon1:c.57_62del:p.19_21del,
Chr01	139656935	139656937	TCA	-	Deletion	exonic	Lba01g01370	nonframeshift deletion	Lba01g01370:Lba01g01370:exon1:c.60_62del:p.20_21del,
Chr01	139657250	139657250	-	T	Insertion	exonic	Lba01g01370	frameshift insertion	Lba01g01370:Lba01g01370:exon1:c.375_376insTT:p.X125delinsX,
Chr01	139657250	139657250	-	TT	Insertion	exonic	Lba01g01370	frameshift insertion	Lba01g01370:Lba01g01370:exon1:c.375_376insTT:p.X125delinsX,
Chr01	139671297	139671297	T	-	Deletion	exonic	Lba01g01371	frameshift deletion	Lba01g01371:Lba01g01371:exon2:c.266delT:p.I89fs,
Chr01	139671559	139671559	-	T	Insertion	exonic	Lba01g01371	frameshift insertion	Lba01g01371:Lba01g01371:exon3:c.500dupT:p.V167fs,
Chr01	139671718	139671719	AA	-	Deletion	exonic	Lba01g01371	frameshift deletion	Lba01g01371:Lba01g01371:exon3:c.658_659del:p.K220fs,
Chr01	139672142	139672142	-	A	Insertion	exonic	Lba01g01371	frameshift insertion	Lba01g01371:Lba01g01371:exon4:c.992_993insAA:p.Q331fs,
Chr01	139672142	139672142	A	-	Deletion	exonic	Lba01g01371	frameshift deletion	Lba01g01371:Lba01g01371:exon4:c.992delA:p.Q331fs,
Chr01	139672142	139672142	-	AA	Insertion	exonic	Lba01g01371	frameshift insertion	Lba01g01371:Lba01g01371:exon4:c.992_993insAA:p.Q331fs,
Chr01	139683197	139683197	-	A	Insertion	exonic	Lba01g01372	stoploss	Lba01g01372:Lba01g01372:exon2:c.178dupT:p.X60delinsL,
Chr01	139685638	139685638	-	TACCCC	Insertion	exonic	Lba01g01372	nonframeshift insertion	Lba01g01372:Lba01g01372:exon1:c.55_56insGGGGTA:p.K19delinsRGK,
Chr01	139688013	139688013	-	T	Insertion	exonic	Lba01g01373	frameshift insertion	Lba01g01373:Lba01g01373:exon1:c.751dupT:p.L250fs,
Chr01	139688387	139688387	C	-	Deletion	exonic	Lba01g01373	frameshift deletion	Lba01g01373:Lba01g01373:exon1:c.1124delC:p.T375fs,
Chr01	139710465	139710465	-	TGT	Insertion	exonic	Lba01g01374	nonframeshift insertion	Lba01g01374:Lba01g01374:exon1:c.388_389insACA:p.M130delinsNM,
Chr01	139892594	139892594	G	-	Deletion	exonic	Lba01g01377	frameshift deletion	Lba01g01377:Lba01g01377:exon1:c.6delG:p.M2fs,
Chr01	139900428	139900428	G	-	Deletion	exonic	Lba01g01378	frameshift deletion	Lba01g01378:Lba01g01378:exon2:c.1942delC:p.L648fs,
Chr01	139933201	139933201	T	-	Deletion	exonic	Lba01g01380	frameshift deletion	Lba01g01380:Lba01g01380:exon1:c.120delT:p.A40fs,
Chr01	140034063	140034063	A	-	Deletion	exonic	Lba01g01386	frameshift deletion	Lba01g01386:Lba01g01386:exon3:c.178delT:p.Y60fs,
Chr01	140187701	140187701	T	-	Deletion	exonic	Lba01g01392	stopgain	Lba01g01392:Lba01g01392:exon2:c.964delT:p.L322X,
Chr01	140187965	140187965	A	-	Deletion	exonic	Lba01g01392	frameshift deletion	Lba01g01392:Lba01g01392:exon2:c.1228delA:p.K410fs,
Chr01	140226149	140226149	-	ACCTCTGGGTATCTG	Insertion	exonic	Lba01g01393	nonframeshift insertion	Lba01g01393:Lba01g01393:exon1:c.166_167insCAGATACCCAGAGGT:p.F56delinsSDTQRF,
Chr01	140226158	140226158	-	T	Insertion	exonic	Lba01g01393	frameshift insertion	Lba01g01393:Lba01g01393:exon1:c.157_158insA:p.A53fs,
Chr01	140226182	140226186	GACAC	-	Deletion	exonic	Lba01g01393	frameshift deletion	Lba01g01393:Lba01g01393:exon1:c.130_134del:p.V44fs,
Chr01	140303069	140303069	A	-	Deletion	exonic	Lba01g01394	frameshift deletion	Lba01g01394:Lba01g01394:exon2:c.1052delT:p.I351fs,
Chr01	140313784	140313784	A	-	Deletion	exonic	Lba01g01395	stopgain	Lba01g01395:Lba01g01395:exon1:c.539delT:p.L180X,
Chr01	140332954	140332954	A	-	Deletion	exonic	Lba01g01396	frameshift deletion	Lba01g01396:Lba01g01396:exon1:c.6delA:p.R2fs,
Chr01	140332993	140332994	TG	-	Deletion	exonic	Lba01g01396	frameshift deletion	Lba01g01396:Lba01g01396:exon1:c.45_46del:p.T15fs,
Chr01	140332995	140332995	-	TC	Insertion	exonic	Lba01g01396	frameshift insertion	Lba01g01396:Lba01g01396:exon1:c.47_48insTC:p.D16fs,
Chr01	140349773	140349773	A	-	Deletion	exonic	Lba01g01398	frameshift deletion	Lba01g01398:Lba01g01398:exon6:c.550delT:p.Y184fs,
Chr01	140351480	140351480	C	-	Deletion	exonic	Lba01g01398	frameshift deletion	Lba01g01398:Lba01g01398:exon3:c.196delG:p.A66fs,
Chr01	140354749	140354749	C	-	Deletion	exonic	Lba01g01399	frameshift deletion	Lba01g01399:Lba01g01399:exon2:c.85delC:p.P29fs,
Chr01	140375667	140375696	TATCAATGGGTAAGTTGGCCCTAGAAAAGG	-	Deletion	exonic	Lba01g01401	nonframeshift deletion	Lba01g01401:Lba01g01401:exon4:c.1427_1456del:p.476_486del,
Chr01	140391716	140391716	A	-	Deletion	exonic	Lba01g01402	frameshift deletion	Lba01g01402:Lba01g01402:exon1:c.94delA:p.N32fs,
Chr01	140392102	140392104	TAC	-	Deletion	exonic	Lba01g01402	nonframeshift deletion	Lba01g01402:Lba01g01402:exon1:c.480_482del:p.160_161del,
Chr01	140394523	140394523	G	-	Deletion	exonic	Lba01g01402	frameshift deletion	Lba01g01402:Lba01g01402:exon4:c.967delG:p.G323fs,
Chr01	140424939	140424939	A	-	Deletion	exonic	Lba01g01403	frameshift deletion	Lba01g01403:Lba01g01403:exon3:c.447delA:p.P149fs,
Chr01	140428578	140428578	C	-	Deletion	exonic	Lba01g01404	frameshift deletion	Lba01g01404:Lba01g01404:exon2:c.862delG:p.D288fs,
Chr01	140436349	140436349	T	-	Deletion	exonic	Lba01g01405	frameshift deletion	Lba01g01405:Lba01g01405:exon9:c.752delT:p.L251fs,
Chr01	140493737	140493750	ATCTATACGTCAAT	-	Deletion	exonic	Lba01g01408	frameshift deletion	Lba01g01408:Lba01g01408:exon6:c.416_429del:p.D139fs,
Chr01	140509853	140509858	ACAAGC	-	Deletion	exonic	Lba01g01408	nonframeshift deletion	Lba01g01408:Lba01g01408:exon20:c.1590_1595del:p.530_532del,
Chr01	140515319	140515319	A	-	Deletion	exonic	Lba01g01410	frameshift deletion	Lba01g01410:Lba01g01410:exon1:c.222delT:p.L74fs,
Chr01	140593719	140593720	GT	-	Deletion	exonic	Lba01g01413	frameshift deletion	Lba01g01413:Lba01g01413:exon1:c.95_96del:p.R32fs,
Chr01	140595390	140595390	-	A	Insertion	exonic	Lba01g01413	frameshift insertion	Lba01g01413:Lba01g01413:exon7:c.1196dupA:p.X399delinsX,
Chr01	140629082	140629082	-	GCACACCAC	Insertion	exonic	Lba01g01416	nonframeshift insertion	Lba01g01416:Lba01g01416:exon2:c.80_81insGTGGTGTGC:p.A27delinsAWCA,
Chr01	140629091	140629091	-	GCA	Insertion	exonic	Lba01g01416	nonframeshift insertion	Lba01g01416:Lba01g01416:exon2:c.71_72insTGC:p.W24delinsCA,
Chr01	140650956	140650956	G	-	Deletion	exonic	Lba01g01418	frameshift deletion	Lba01g01418:Lba01g01418:exon3:c.289delC:p.Q97fs,
Chr01	140784240	140784242	ATC	-	Deletion	exonic	Lba01g01420	nonframeshift deletion	Lba01g01420:Lba01g01420:exon1:c.178_180del:p.60_60del,
Chr01	140822026	140822026	-	CTA	Insertion	exonic	Lba01g01422	nonframeshift insertion	Lba01g01422:Lba01g01422:exon4:c.503_504insTAG:p.S168delinsSS,
Chr01	140832402	140832410	ACCACTCTG	-	Deletion	exonic	Lba01g01423	nonframeshift deletion	Lba01g01423:Lba01g01423:exon2:c.193_201del:p.65_67del,
Chr01	140844198	140844198	A	-	Deletion	exonic	Lba01g01424	stopgain	Lba01g01424:Lba01g01424:exon2:c.144delT:p.Y48X,
Chr01	140855643	140855643	-	A	Insertion	exonic	Lba01g01425	frameshift insertion	Lba01g01425:Lba01g01425:exon1:c.41_42insA:p.S14fs,
Chr01	140855670	140855670	T	-	Deletion	exonic	Lba01g01425	frameshift deletion	Lba01g01425:Lba01g01425:exon1:c.68delT:p.L23fs,
Chr01	140864540	140864541	AA	-	Deletion	exonic	Lba01g01427	frameshift deletion	Lba01g01427:Lba01g01427:exon1:c.148_149del:p.K50fs,
Chr01	140865940	140865941	TC	-	Deletion	exonic	Lba01g01427	frameshift deletion	Lba01g01427:Lba01g01427:exon2:c.585_586del:p.G195fs,
Chr01	140866538	140866538	-	AG	Insertion	exonic	Lba01g01427	frameshift insertion	Lba01g01427:Lba01g01427:exon2:c.1183_1184insAG:p.N395fs,
Chr01	140866540	140866540	-	G	Insertion	exonic	Lba01g01427	frameshift insertion	Lba01g01427:Lba01g01427:exon2:c.1185_1186insG:p.N395fs,
Chr01	140866564	140866567	AAGC	-	Deletion	exonic	Lba01g01427	frameshift deletion	Lba01g01427:Lba01g01427:exon2:c.1209_1212del:p.L403fs,
Chr01	140866689	140866689	-	AGG	Insertion	exonic	Lba01g01427	nonframeshift insertion	Lba01g01427:Lba01g01427:exon2:c.1334_1335insAGG:p.E445delinsEG,
Chr01	140888286	140888354	GATGCTGGATATGGCGGAGGAGGTGGCGGTGGAAGTGGAGCTGGAGGAGGCCATGCTGGCGGAGGACAC	-	Deletion	exonic	Lba01g01428	nonframeshift deletion	Lba01g01428:Lba01g01428:exon1:c.484_552del:p.162_184del,
Chr01	140888508	140888513	GGTGGA	-	Deletion	exonic	Lba01g01428	nonframeshift deletion	Lba01g01428:Lba01g01428:exon1:c.706_711del:p.236_237del,
Chr01	140918932	140918933	GA	-	Deletion	exonic	Lba01g01429	frameshift deletion	Lba01g01429:Lba01g01429:exon4:c.817_818del:p.E273fs,
Chr01	140918956	140918956	-	TTG	Insertion	exonic	Lba01g01429	nonframeshift insertion	Lba01g01429:Lba01g01429:exon4:c.841_842insTTG:p.I281delinsIV,
Chr01	140918959	140918959	-	TTA	Insertion	exonic	Lba01g01429	nonframeshift insertion	Lba01g01429:Lba01g01429:exon4:c.844_845insTTA:p.V282delinsVM,
Chr01	140919092	140919092	A	-	Deletion	exonic	Lba01g01429	frameshift deletion	Lba01g01429:Lba01g01429:exon4:c.977delA:p.H326fs,
Chr01	140919145	140919146	GA	-	Deletion	exonic	Lba01g01429	frameshift deletion	Lba01g01429:Lba01g01429:exon4:c.1030_1031del:p.E344fs,
Chr01	140919221	140919221	-	G	Insertion	exonic	Lba01g01429	frameshift insertion	Lba01g01429:Lba01g01429:exon4:c.1106_1107insG:p.P369fs,
Chr01	140937641	140937641	-	TCC	Insertion	exonic	Lba01g01430	nonframeshift insertion	Lba01g01430:Lba01g01430:exon1:c.80_81insTCC:p.S27delinsSP,
Chr01	140937694	140937699	CAACCT	-	Deletion	exonic	Lba01g01430	nonframeshift deletion	Lba01g01430:Lba01g01430:exon1:c.133_138del:p.45_46del,
Chr01	140938071	140938071	G	-	Deletion	exonic	Lba01g01430	frameshift deletion	Lba01g01430:Lba01g01430:exon1:c.510delG:p.M170fs,
Chr01	140938186	140938254	CCACCTCTTCCATCTCCTAGAATGAACGGCCCACCTCCTTTCCCGTCCGCGCGGATGAATGGCCCTCCT	-	Deletion	exonic	Lba01g01430	nonframeshift deletion	Lba01g01430:Lba01g01430:exon1:c.625_693del:p.209_231del,
Chr01	140938219	140938285	CCTCCTTTCCCGTCCGCGCGGATGAATGGCCCTCCTCCACCTCTTCCATCTCCTAGAATGAATGGCC	-	Deletion	exonic	Lba01g01430	frameshift deletion	Lba01g01430:Lba01g01430:exon1:c.658_724del:p.P220fs,
Chr01	140938437	140938437	T	-	Deletion	exonic	Lba01g01430	frameshift deletion	Lba01g01430:Lba01g01430:exon1:c.876delT:p.P292fs,
Chr01	140938514	140938514	-	TGG	Insertion	exonic	Lba01g01430	nonframeshift insertion	Lba01g01430:Lba01g01430:exon1:c.953_954insTGG:p.P318delinsPG,
Chr01	140966763	140966763	-	GTT	Insertion	exonic	Lba01g01432	stopgain	Lba01g01432:Lba01g01432:exon1:c.66_67insTAAC:p.P23_F24delinsX,
Chr01	140966763	140966763	-	GTTA	Insertion	exonic	Lba01g01432	stopgain	Lba01g01432:Lba01g01432:exon1:c.66_67insTAAC:p.P23_F24delinsX,
Chr01	140966764	140966764	-	AAAGGG	Insertion	exonic	Lba01g01432	nonframeshift insertion	Lba01g01432:Lba01g01432:exon1:c.65_66insCCCTTT:p.H22delinsHPF,
Chr01	140984703	140984703	-	ATGTA	Insertion	exonic	Lba01g01433	frameshift insertion	Lba01g01433:Lba01g01433:exon2:c.543_544insTACAT:p.D182fs,
Chr01	140984706	140984706	-	TAAT	Insertion	exonic	Lba01g01433	frameshift insertion	Lba01g01433:Lba01g01433:exon2:c.540_541insATTA:p.H181fs,
Chr01	140986271	140986271	A	-	Deletion	exonic	Lba01g01433	frameshift deletion	Lba01g01433:Lba01g01433:exon1:c.318delT:p.P106fs,
Chr01	141039908	141039909	CA	-	Deletion	exonic	Lba01g01435	frameshift deletion	Lba01g01435:Lba01g01435:exon5:c.963_964del:p.S321fs,
Chr01	141048943	141048943	-	ATT	Insertion	exonic	Lba01g01435	nonframeshift insertion	Lba01g01435:Lba01g01435:exon1:c.432_433insAAT:p.S145delinsNS,
Chr01	141049281	141049283	TGG	-	Deletion	exonic	Lba01g01435	nonframeshift deletion	Lba01g01435:Lba01g01435:exon1:c.93_95del:p.31_32del,
Chr01	141049285	141049298	GTTGGTGGTGGTGG	-	Deletion	exonic	Lba01g01435	frameshift deletion	Lba01g01435:Lba01g01435:exon1:c.78_91del:p.H26fs,
Chr01	141068598	141068600	AAT	-	Deletion	exonic	Lba01g01437	nonframeshift deletion	Lba01g01437:Lba01g01437:exon1:c.112_114del:p.38_38del,
Chr01	141068595	141068600	AATAAT	-	Deletion	exonic	Lba01g01437	nonframeshift deletion	Lba01g01437:Lba01g01437:exon1:c.109_114del:p.37_38del,
Chr01	141071700	141071700	A	-	Deletion	exonic	Lba01g01437	frameshift deletion	Lba01g01437:Lba01g01437:exon2:c.427delA:p.K143fs,
Chr01	141073925	141073926	GT	-	Deletion	exonic	Lba01g01438	frameshift deletion	Lba01g01438:Lba01g01438:exon12:c.1510_1511del:p.T504fs,
Chr01	141098490	141098490	C	-	Deletion	exonic	Lba01g01438	frameshift deletion	Lba01g01438:Lba01g01438:exon1:c.130delG:p.D44fs,
Chr01	141098493	141098494	GA	-	Deletion	exonic	Lba01g01438	frameshift deletion	Lba01g01438:Lba01g01438:exon1:c.126_127del:p.S42fs,
Chr01	141098531	141098539	CAAGGTTGA	-	Deletion	exonic	Lba01g01438	nonframeshift deletion	Lba01g01438:Lba01g01438:exon1:c.81_89del:p.27_30del,
Chr01	141098557	141098559	GGA	-	Deletion	exonic	Lba01g01438	nonframeshift deletion	Lba01g01438:Lba01g01438:exon1:c.61_63del:p.21_21del,
Chr01	141104020	141104020	A	-	Deletion	exonic	Lba01g01439	frameshift deletion	Lba01g01439:Lba01g01439:exon2:c.179delT:p.L60fs,
Chr01	141104101	141104114	CCGATCCCAAGAAT	-	Deletion	exonic	Lba01g01439	frameshift deletion	Lba01g01439:Lba01g01439:exon2:c.85_98del:p.I29fs,
Chr01	141104106	141104106	C	-	Deletion	exonic	Lba01g01439	frameshift deletion	Lba01g01439:Lba01g01439:exon2:c.93delG:p.G31fs,
Chr01	141104110	141104139	AGAATCTGGTGCAAGTGAAGGAACATATAT	-	Deletion	exonic	Lba01g01439	frameshift deletion	Lba01g01439:Lba01g01439:exon2:c.85_89del:p.I29fs,
Chr01	141107182	141107182	-	ATGA	Insertion	exonic	Lba01g01439	frameshift insertion	Lba01g01439:Lba01g01439:exon1:c.47_48insTCAT:p.M16fs,
Chr01	141130749	141130752	AATC	-	Deletion	exonic	Lba01g01440	frameshift deletion	Lba01g01440:Lba01g01440:exon2:c.383_384del:p.*128fs,
Chr01	141130803	141130803	-	CAATAC	Insertion	exonic	Lba01g01440	nonframeshift insertion	Lba01g01440:Lba01g01440:exon2:c.331_332insGTATTG:p.V111delinsGIV,
Chr01	141152144	141152144	-	CAA	Insertion	exonic	Lba01g01441	nonframeshift insertion	Lba01g01441:Lba01g01441:exon1:c.701_702insCAA:p.C234delinsCN,
Chr01	141152198	141152198	T	-	Deletion	exonic	Lba01g01441	frameshift deletion	Lba01g01441:Lba01g01441:exon1:c.755delT:p.I252fs,
Chr01	141158809	141158809	-	G	Insertion	exonic	Lba01g01442	frameshift insertion	Lba01g01442:Lba01g01442:exon5:c.1345_1346insG:p.N449fs,
Chr01	141161517	141161517	-	AGAATATGCAAGGGAGAGGACATCACAAGAGCGGGGCTATTTACGCTGTGTTGGTTGACATTTATGGTCAGCAGGGGAGATTTCAGGATGCAGAATAT	Insertion	exonic	Lba01g01442	frameshift insertion	Lba01g01442:Lba01g01442:exon7:c.2101_2102insAGAATATGCAAGGGAGAGGACATCACAAGAGCGGGGCTATTTACGCTGTGTTGGTTGACATTTATGGTCAGCAGGGGAGATTTCAGGATGCAGAATAT:p.V701fs,
Chr01	141227285	141227285	A	-	Deletion	exonic	Lba01g01444	frameshift deletion	Lba01g01444:Lba01g01444:exon4:c.400delA:p.K134fs,
Chr01	141228183	141228183	-	ATTCACTTTTGGGTCAGCAAATGT	Insertion	exonic	Lba01g01445	stopgain	Lba01g01445:Lba01g01445:exon9:c.1052_1053insACATTTGCTGACCCAAAAGTGAAT:p.T351delinsTHLLTQKX,
Chr01	141629383	141629383	C	-	Deletion	exonic	Lba01g01456	frameshift deletion	Lba01g01456:Lba01g01456:exon1:c.58delC:p.P20fs,
Chr01	141641091	141641096	TATTAT	-	Deletion	exonic	Lba01g01457	nonframeshift deletion	Lba01g01457:Lba01g01457:exon1:c.245_250del:p.82_84del,
Chr01	141641094	141641096	TAT	-	Deletion	exonic	Lba01g01457	nonframeshift deletion	Lba01g01457:Lba01g01457:exon1:c.245_247del:p.82_83del,
Chr01	141641090	141641096	TTATTAT	-	Deletion	exonic	Lba01g01457	frameshift deletion	Lba01g01457:Lba01g01457:exon1:c.245_251del:p.N82fs,
Chr01	141645017	141645017	A	-	Deletion	exonic	Lba01g01458	stopgain	Lba01g01458:Lba01g01458:exon3:c.878delT:p.L293X,
Chr01	141646591	141646591	C	-	Deletion	exonic	Lba01g01458	frameshift deletion	Lba01g01458:Lba01g01458:exon2:c.634delG:p.E212fs,
Chr01	141646593	141646597	TCTTC	-	Deletion	exonic	Lba01g01458	frameshift deletion	Lba01g01458:Lba01g01458:exon2:c.628_632del:p.E210fs,
Chr01	141797284	141797333	CATAAAAGAGGAACTAAACAGTTATGTTTATCTTTTGTTTCACTTACAAT	-	Deletion	exonic	Lba01g01459	nonframeshift deletion	Lba01g01459:Lba01g01459:exon4:c.407_409del:p.136_137del,
Chr01	141840428	141840428	G	-	Deletion	exonic	Lba01g01460	frameshift deletion	Lba01g01460:Lba01g01460:exon7:c.602delG:p.W201fs,
Chr01	141876418	141876418	C	-	Deletion	exonic	Lba01g01462	frameshift deletion	Lba01g01462:Lba01g01462:exon1:c.106delG:p.A36fs,
Chr01	142011733	142011733	-	TAAGGACCAAAAAATCGATAAACTAAAAATCGA	Insertion	exonic	Lba01g01467	nonframeshift insertion	Lba01g01467:Lba01g01467:exon1:c.2931_2932insTCGATTTTTAGTTTATCGATTTTTTGGTCCTTA:p.N978delinsSIFSLSIFWSLN,
Chr01	142011734	142011734	-	AAGGACCAAAAAATCGATAAACTAA	Insertion	exonic	Lba01g01467	nonframeshift insertion	Lba01g01467:Lba01g01467:exon1:c.2930_2931insTAGTTTATCGATTTTTTGGTCCTT:p.L977delinsFSLSIFWSL,
Chr01	142011734	142011734	-	AAGGACCAAAA	Insertion	exonic	Lba01g01467	nonframeshift insertion	Lba01g01467:Lba01g01467:exon1:c.2930_2931insTAGTTTATCGATTTTTTGGTCCTT:p.L977delinsFSLSIFWSL,
Chr01	142011734	142011734	-	AAGGACCAAAAAATCGATAAACTAAA	Insertion	exonic	Lba01g01467	nonframeshift insertion	Lba01g01467:Lba01g01467:exon1:c.2930_2931insTAGTTTATCGATTTTTTGGTCCTT:p.L977delinsFSLSIFWSL,
Chr01	142011734	142011734	-	AAGGACCAAA	Insertion	exonic	Lba01g01467	nonframeshift insertion	Lba01g01467:Lba01g01467:exon1:c.2930_2931insTAGTTTATCGATTTTTTGGTCCTT:p.L977delinsFSLSIFWSL,
Chr01	142011734	142011734	-	AAGGACCAAAAAATCGATAAACTA	Insertion	exonic	Lba01g01467	nonframeshift insertion	Lba01g01467:Lba01g01467:exon1:c.2930_2931insTAGTTTATCGATTTTTTGGTCCTT:p.L977delinsFSLSIFWSL,
Chr01	142011735	142011735	-	AGGACCAAAAAATCGAT	Insertion	exonic	Lba01g01467	stopgain	Lba01g01467:Lba01g01467:exon1:c.2929_2930insGCTAAACCAAAACCAAACCGATAAGGTATTCCTTATCGATTTTTAGTTTATCGATTTTTTGGTCCT:p.L977delinsCX,
Chr01	142011735	142011735	-	AGGACCAAAAAATCGATAAACTAAAAATCG	Insertion	exonic	Lba01g01467	stopgain	Lba01g01467:Lba01g01467:exon1:c.2929_2930insGCTAAACCAAAACCAAACCGATAAGGTATTCCTTATCGATTTTTAGTTTATCGATTTTTTGGTCCT:p.L977delinsCX,
Chr01	142011735	142011735	-	AGGACCAAAAAATCGATAAACTAAAAATCGAT	Insertion	exonic	Lba01g01467	stopgain	Lba01g01467:Lba01g01467:exon1:c.2929_2930insGCTAAACCAAAACCAAACCGATAAGGTATTCCTTATCGATTTTTAGTTTATCGATTTTTTGGTCCT:p.L977delinsCX,
Chr01	142011735	142011735	-	AGGACCAAAAAATCGATAAACTAAAAATCGATAAGG	Insertion	exonic	Lba01g01467	stopgain	Lba01g01467:Lba01g01467:exon1:c.2929_2930insGCTAAACCAAAACCAAACCGATAAGGTATTCCTTATCGATTTTTAGTTTATCGATTTTTTGGTCCT:p.L977delinsCX,
Chr01	142011735	142011735	-	AGGACCAAAAAATCGATAAACTAAAAATCGATAAGGAATACCTTATCGGTTTGGTTTTGGTTTAGC	Insertion	exonic	Lba01g01467	stopgain	Lba01g01467:Lba01g01467:exon1:c.2929_2930insGCTAAACCAAAACCAAACCGATAAGGTATTCCTTATCGATTTTTAGTTTATCGATTTTTTGGTCCT:p.L977delinsCX,
Chr01	142011736	142011736	-	GGACCAAAAAATCGATAAACTAAAAATCGATAAGGAATACC	Insertion	exonic	Lba01g01467	stopgain	Lba01g01467:Lba01g01467:exon1:c.2928_2929insCCAAAACCAAACCGATAAGGTATTCCTTATCGATTTTTAGTTTATCGATTTTTTGGTCC:p.L977_N978delinsPKPNRX,
Chr01	142011736	142011736	-	GGACCAAAAAATCGATAAAC	Insertion	exonic	Lba01g01467	stopgain	Lba01g01467:Lba01g01467:exon1:c.2928_2929insCCAAAACCAAACCGATAAGGTATTCCTTATCGATTTTTAGTTTATCGATTTTTTGGTCC:p.L977_N978delinsPKPNRX,
Chr01	142011736	142011736	-	GGACCAAAAAATCGATAAACTAAAAATCGATAAGGAATACCTTATCGGTTTGG	Insertion	exonic	Lba01g01467	stopgain	Lba01g01467:Lba01g01467:exon1:c.2928_2929insCCAAAACCAAACCGATAAGGTATTCCTTATCGATTTTTAGTTTATCGATTTTTTGGTCC:p.L977_N978delinsPKPNRX,
Chr01	142011736	142011736	-	GGACCAAAAAATCGATAAACTAAAAATCGATAAGGAATACCTTATCGGTTTGGTTTTGGT	Insertion	exonic	Lba01g01467	stopgain	Lba01g01467:Lba01g01467:exon1:c.2928_2929insCCAAAACCAAACCGATAAGGTATTCCTTATCGATTTTTAGTTTATCGATTTTTTGGTCC:p.L977_N978delinsPKPNRX,
Chr01	142011736	142011736	-	GGACCAAAAAATCGATAAACTAAAAATCGATAAGGAATACCTTATCGGTTTGGTT	Insertion	exonic	Lba01g01467	stopgain	Lba01g01467:Lba01g01467:exon1:c.2928_2929insCCAAAACCAAACCGATAAGGTATTCCTTATCGATTTTTAGTTTATCGATTTTTTGGTCC:p.L977_N978delinsPKPNRX,
Chr01	142011736	142011736	-	GGACCAAAAAATCGATAAACTAAAAATCGATAAGGAATACCTTATCGGTTTGGTTTTGG	Insertion	exonic	Lba01g01467	stopgain	Lba01g01467:Lba01g01467:exon1:c.2928_2929insCCAAAACCAAACCGATAAGGTATTCCTTATCGATTTTTAGTTTATCGATTTTTTGGTCC:p.L977_N978delinsPKPNRX,
Chr01	142011737	142011737	-	CGATAAACTAAAAA	Insertion	exonic	Lba01g01467	stopgain	Lba01g01467:Lba01g01467:exon1:c.2927_2928insTAAGGTATTCCTTATCGATTTTTAGTTTATCG:p.E976_L977delinsDKVFLIDFX,
Chr01	142011737	142011737	-	CGATAAACTAAAAATCGATAAGGAATACCTTA	Insertion	exonic	Lba01g01467	stopgain	Lba01g01467:Lba01g01467:exon1:c.2927_2928insTAAGGTATTCCTTATCGATTTTTAGTTTATCG:p.E976_L977delinsDKVFLIDFX,
Chr01	142011740	142011740	-	CGGTTTG	Insertion	exonic	Lba01g01467	frameshift insertion	Lba01g01467:Lba01g01467:exon1:c.2924_2925insCAAACCG:p.A975fs,
Chr01	142031653	142031653	A	-	Deletion	exonic	Lba01g01468	frameshift deletion	Lba01g01468:Lba01g01468:exon6:c.1211delT:p.L404fs,
Chr01	142076348	142076349	AT	-	Deletion	exonic	Lba01g01469	frameshift deletion	Lba01g01469:Lba01g01469:exon1:c.736_737del:p.I246fs,
Chr01	142091082	142091082	-	TACTGCTGT	Insertion	exonic	Lba01g01470	nonframeshift insertion	Lba01g01470:Lba01g01470:exon1:c.25_26insACAGCAGTA:p.S9delinsNSSS,
Chr01	142094423	142094423	-	GAG	Insertion	exonic	Lba01g01471	nonframeshift insertion	Lba01g01471:Lba01g01471:exon1:c.85_86insGAG:p.T29delinsRA,
Chr01	142094459	142094459	-	AAA	Insertion	exonic	Lba01g01471	nonframeshift insertion	Lba01g01471:Lba01g01471:exon1:c.121_122insAAA:p.A41delinsET,
Chr01	142094460	142094460	-	GAG	Insertion	exonic	Lba01g01471	nonframeshift insertion	Lba01g01471:Lba01g01471:exon1:c.122_123insGAG:p.A41delinsAR,
Chr01	142096733	142096734	AA	-	Deletion	exonic	Lba01g01471	frameshift deletion	Lba01g01471:Lba01g01471:exon5:c.753_754del:p.P251fs,
Chr01	142193798	142193798	C	-	Deletion	exonic	Lba01g01476	frameshift deletion	Lba01g01476:Lba01g01476:exon1:c.46delG:p.A16fs,
Chr01	142308832	142308835	AGTG	-	Deletion	exonic	Lba01g01479	frameshift deletion	Lba01g01479:Lba01g01479:exon1:c.30_33del:p.E10fs,
Chr01	142318948	142318948	-	C	Insertion	exonic	Lba01g01480	frameshift insertion	Lba01g01480:Lba01g01480:exon1:c.22dupC:p.R7fs,
Chr01	142318949	142318949	-	T	Insertion	exonic	Lba01g01480	frameshift insertion	Lba01g01480:Lba01g01480:exon1:c.22_23insT:p.R8fs,
Chr01	142379371	142379371	-	ACAACT	Insertion	exonic	Lba01g01481	nonframeshift insertion	Lba01g01481:Lba01g01481:exon1:c.12_13insACAACT:p.S4delinsSTT,
Chr01	142379545	142379545	-	TCC	Insertion	exonic	Lba01g01481	nonframeshift insertion	Lba01g01481:Lba01g01481:exon1:c.186_187insTCC:p.R62delinsRS,
Chr01	142387903	142387903	G	-	Deletion	exonic	Lba01g01482	frameshift deletion	Lba01g01482:Lba01g01482:exon3:c.2086delC:p.R696fs,
Chr01	142387913	142387913	-	TGATGGTACAAACAAACTTTTTCTTTCACCTCATGTATTAAAACATTCAATTT	Insertion	exonic	Lba01g01482	stopgain	Lba01g01482:Lba01g01482:exon3:c.2075_2076insAAATTGAATGTTTTAATACATGAGGTGAAGGTTCGATTCCTCATCTTGTAATCCCTTCCCCCATTTTCCATTTCCCCTCCCCCATTTTGGAAAGGAAAAAAAAGTTTGTTTGTACCATCA:p.H692delinsQNX,
Chr01	142387913	142387913	-	TGATGGTACAAACAAACTTTTTTTTCCTTTCCAAAATGGGGGAGGGGAAATGGAAAATGGGGGAAGGGATTACAAGATGAGGAATCGAACCTTCACCACCAAGATAAAAGTTCAGGTAGTCAGTCAACTAAGCTACTAAGATTTTCCCGGTACAAACAAACTTTTTCTTTCACCTCATGTATTAAAACATTCAATTT	Insertion	exonic	Lba01g01482	stopgain	Lba01g01482:Lba01g01482:exon3:c.2075_2076insAAATTGAATGTTTTAATACATGAGGTGAAGGTTCGATTCCTCATCTTGTAATCCCTTCCCCCATTTTCCATTTCCCCTCCCCCATTTTGGAAAGGAAAAAAAAGTTTGTTTGTACCATCA:p.H692delinsQNX,
Chr01	142387913	142387913	-	TGATGGTACAAACAAACTTTTTTTTCCACCTCATGTATTAAAACATTCAATTT	Insertion	exonic	Lba01g01482	stopgain	Lba01g01482:Lba01g01482:exon3:c.2075_2076insAAATTGAATGTTTTAATACATGAGGTGAAGGTTCGATTCCTCATCTTGTAATCCCTTCCCCCATTTTCCATTTCCCCTCCCCCATTTTGGAAAGGAAAAAAAAGTTTGTTTGTACCATCA:p.H692delinsQNX,
Chr01	142387913	142387913	-	TGATGGTACAAACAAACTTTTTTTTCCTTTCCAAAATGGGGGAGGGGAAATGGAAAATGGGGGAAGGGATTACAAGATGAGGAATCGAACCTTCACCTCATGTATTAAAACATTCAATTT	Insertion	exonic	Lba01g01482	stopgain	Lba01g01482:Lba01g01482:exon3:c.2075_2076insAAATTGAATGTTTTAATACATGAGGTGAAGGTTCGATTCCTCATCTTGTAATCCCTTCCCCCATTTTCCATTTCCCCTCCCCCATTTTGGAAAGGAAAAAAAAGTTTGTTTGTACCATCA:p.H692delinsQNX,
Chr01	142387916	142387916	-	TGGTACAAACAAACTTTTTTTT	Insertion	exonic	Lba01g01482	frameshift insertion	Lba01g01482:Lba01g01482:exon3:c.2072_2073insAAAAAAAAGTTTGTTTGTACCA:p.G691fs,
Chr01	142387919	142387919	-	TACAAACTAAAACTGCTTTAGGCGAGGCAGTGCTCCTG	Insertion	exonic	Lba01g01482	frameshift insertion	Lba01g01482:Lba01g01482:exon3:c.2069_2070insCAGGAGCACTGCCTCGCCTAAAGCAGTTTTAGTTTGTA:p.I690fs,
Chr01	142387921	142387921	-	CTTTTTTTCCACCTTATGTAAAGTAAACATCTAATTCTGGCCAAG	Insertion	exonic	Lba01g01482	stopgain	Lba01g01482:Lba01g01482:exon3:c.2067_2068insCTTGGCCAGAATTAGATGTTTACTTTACATAAGGTGGAAAAAAAG:p.I690delinsLGQNX,
Chr01	142387994	142387994	-	GGGAATAAAATAGA	Insertion	exonic	Lba01g01482	frameshift insertion	Lba01g01482:Lba01g01482:exon3:c.1994_1995insTCTATTTTATTCCC:p.G665fs,
Chr01	142388095	142388105	ATATTACATTA	-	Deletion	exonic	Lba01g01482	frameshift deletion	Lba01g01482:Lba01g01482:exon3:c.1884_1894del:p.G628fs,
Chr01	142388100	142388137	ACATTACCCTCTTTAAAATAGCGATCGACGATGTTGGG	-	Deletion	exonic	Lba01g01482	frameshift deletion	Lba01g01482:Lba01g01482:exon3:c.1852_1889del:p.P618fs,
Chr01	142388170	142388176	GAATTGC	-	Deletion	exonic	Lba01g01482	frameshift deletion	Lba01g01482:Lba01g01482:exon3:c.1813_1819del:p.A605fs,
Chr01	142388186	142388196	CATGATATCGG	-	Deletion	exonic	Lba01g01482	frameshift deletion	Lba01g01482:Lba01g01482:exon3:c.1793_1803del:p.P598fs,
Chr01	142388203	142388203	T	-	Deletion	exonic	Lba01g01482	frameshift deletion	Lba01g01482:Lba01g01482:exon3:c.1786delA:p.S596fs,
Chr01	142388204	142388204	-	GC	Insertion	exonic	Lba01g01482	frameshift insertion	Lba01g01482:Lba01g01482:exon3:c.1784_1785insGC:p.E595fs,
Chr01	142388273	142388276	ATGA	-	Deletion	exonic	Lba01g01482	frameshift deletion	Lba01g01482:Lba01g01482:exon3:c.1713_1716del:p.R571fs,
Chr01	142388277	142388277	-	CGGT	Insertion	exonic	Lba01g01482	frameshift insertion	Lba01g01482:Lba01g01482:exon3:c.1711_1712insACCG:p.R571fs,
Chr01	142388312	142388315	TGGA	-	Deletion	exonic	Lba01g01482	frameshift deletion	Lba01g01482:Lba01g01482:exon3:c.1674_1677del:p.F558fs,
Chr01	142388316	142388316	-	CACAC	Insertion	exonic	Lba01g01482	frameshift insertion	Lba01g01482:Lba01g01482:exon3:c.1672_1673insGTGTG:p.F558fs,
Chr01	142388319	142388319	C	-	Deletion	exonic	Lba01g01482	frameshift deletion	Lba01g01482:Lba01g01482:exon3:c.1670delG:p.G557fs,
Chr01	142388333	142388333	-	A	Insertion	exonic	Lba01g01482	frameshift insertion	Lba01g01482:Lba01g01482:exon3:c.1655dupT:p.M552fs,
Chr01	142388342	142388342	A	-	Deletion	exonic	Lba01g01482	frameshift deletion	Lba01g01482:Lba01g01482:exon3:c.1647delT:p.P549fs,
Chr01	142388563	142388565	AAA	-	Deletion	exonic	Lba01g01482	nonframeshift deletion	Lba01g01482:Lba01g01482:exon3:c.1424_1426del:p.475_476del,
Chr01	142388594	142388640	ATATTCATACACCATAACTGGTGATTCAAACTCTAGACAGCAACCGA	-	Deletion	exonic	Lba01g01482	frameshift deletion	Lba01g01482:Lba01g01482:exon3:c.1349_1395del:p.V450fs,
Chr01	142388770	142388771	AC	-	Deletion	exonic	Lba01g01482	frameshift deletion	Lba01g01482:Lba01g01482:exon3:c.1218_1219del:p.G406fs,
Chr01	142388773	142388773	-	AG	Insertion	exonic	Lba01g01482	frameshift insertion	Lba01g01482:Lba01g01482:exon3:c.1215_1216insCT:p.G406fs,
Chr01	142390807	142390808	GG	-	Deletion	exonic	Lba01g01482	frameshift deletion	Lba01g01482:Lba01g01482:exon2:c.803_804del:p.S268fs,
Chr01	142390812	142390812	-	CC	Insertion	exonic	Lba01g01482	frameshift insertion	Lba01g01482:Lba01g01482:exon2:c.798_799insGG:p.K267fs,
Chr01	142390857	142390857	C	-	Deletion	exonic	Lba01g01482	frameshift deletion	Lba01g01482:Lba01g01482:exon2:c.754delG:p.D252fs,
Chr01	142391026	142391027	AG	-	Deletion	exonic	Lba01g01482	frameshift deletion	Lba01g01482:Lba01g01482:exon2:c.584_585del:p.A195fs,
Chr01	142391030	142391030	-	AT	Insertion	exonic	Lba01g01482	frameshift insertion	Lba01g01482:Lba01g01482:exon2:c.580_581insAT:p.G194fs,
Chr01	142391035	142391037	TAA	-	Deletion	exonic	Lba01g01482	nonframeshift deletion	Lba01g01482:Lba01g01482:exon2:c.574_576del:p.192_192del,
Chr01	142391177	142391182	AGAAAA	-	Deletion	exonic	Lba01g01482	nonframeshift deletion	Lba01g01482:Lba01g01482:exon2:c.429_434del:p.143_145del,
Chr01	142391185	142391203	GATTGCAGAAGCAAACTCA	-	Deletion	exonic	Lba01g01482	frameshift deletion	Lba01g01482:Lba01g01482:exon2:c.408_426del:p.N136fs,
Chr01	142391319	142391319	C	-	Deletion	exonic	Lba01g01482	frameshift deletion	Lba01g01482:Lba01g01482:exon1:c.391delG:p.V131fs,
Chr01	142391575	142391581	TCCGTCG	-	Deletion	exonic	Lba01g01482	frameshift deletion	Lba01g01482:Lba01g01482:exon1:c.129_135del:p.C43fs,
[truncated: 53,043 more rows]
