# Supplementary material for: Mapping quantitative trait loci associated with self-(in)compatibility in goji berries (Lycium barbarum)
Source: BMC Plant Biol. 2024 May 23;24:441. doi: 10.1186/s12870-024-05092-7 (PMC11112781; doi:10.1186/s12870-024-05092-7)
Supplement: Supplementary file 6 — Supplementary Material 6: Table S4. Spearman correlation coefficients between genetic and physical positions [file 12870_2024_5092_MOESM6_ESM.xlsx]

## Sheet: Additional file 4 Supplementary
Table S4 The Spearman correlation coefficient between genetic positions and physical positions.
LinkageGroup	Spearman
Chr01	0.84
Chr02	0.74
Chr03	1
Chr04	0.79
Chr05	0.74
Chr06	0.97
Chr07	0.69
Chr08	0.89
Chr09	0.96
Chr10	0.67
Chr11	0.86
Chr12	0.82
