# Supplementary material for: Mapping quantitative trait loci associated with self-(in)compatibility in goji berries (Lycium barbarum)
Source: BMC Plant Biol. 2024 May 23;24:441. doi: 10.1186/s12870-024-05092-7 (PMC11112781; doi:10.1186/s12870-024-05092-7)
Supplement: Supplementary file 9 — Supplementary Material 9: Table S6. The S genotype of F1 population. Identified using gene-specific primers with the PCR method. Use “☑” to indicate the presence of a band corresponding to the genotype. * Means the trees randomly selected to sequencing for constructing genetic map [file 12870_2024_5092_MOESM9_ESM.xlsx]

## Sheet: Sheet1
Table S6 The S genotype of F1 polulation. Identified using gene-specific primers with the PCR method. Use "R" to indicate the presence of a band corresponding to the genotype. * Means the trees randomly selected to sequencing for constructing genetic map.
	The location on the electrophoresis gel	No.of the tree of F1 population	S2	S8	S11	S1	S genotype
*	A1	1-1	R			R	(S1, S2)
*	A2	1-2		R	R		(S8, S11)
*	A3	1-5		R		R	(S1, S8)
	A4	1-7		R	R		(S8, S11)
	A5	1-9	R			R	(S1, S2)
	A6	1-10		R	R		(S8, S11)
*	A7	1-16		R	R		(S8, S11)
*	A8	1-18		R	R		(S8, S11)
*	A9	1-19		R		R	(S1, S8)
*	A10	1-20	R			R	(S1, S2)
	A11	1-24		R		R	(S1, S8)
*	A12	1-29		R		R	(S1, S8)
*	A13	1-30		R	R		(S8, S11)
	A14	1-33		R		R	(S1, S8)
*	A15	1-37	R			R	(S1, S2)
	A16	1-44	R			R	(S1, S2)
*	A17	1-45		R
	A18	1-46		R		R	(S1, S8)
*	A19	1-48		R	R		(S8, S11)
	A20	1-50	R		R		(S2, S11)
	A21	1-52	R		R		(S2, S11)
*	A22	1-53		R	R		(S8, S11)
	B1	1-54		R		R	(S1, S8)
*	B2	1-55	R		R		(S2, S11)
*	B3	1-56		R		R	(S1, S8)
*	B4	1-59	R		R		(S2, S11)
*	B5	1-60	R			R	(S1, S2)
*	B6	1-61		R
	B7	1-62	R			R	(S1, S2)
*	B8	1-63	R			R	(S1, S2)
*	B9	1-64		R	R		(S8, S11)
	B10	1-65		R	R		(S8, S11)
	B11	1-68		R	R		(S8, S11)
*	B12	1-71		R		R	(S1, S8)
*	B13	1-72		R		R	(S1, S8)
*	B14	1-75	R		R		(S2, S11)
*	B15	1-76		R		R	(S1, S8)
	B16	1-78		R
*	B17	1-87		R
*	B18	1-88	R			R	(S1, S2)
*	B19	1-102	R			R	(S1, S2)
*	B20	1-104	R		R		(S2, S11)
*	B21	1-105		R	R		(S8, S11)
	B22	1-106	R		R		(S2, S11)
	C1	1-107	R
*	C2	1-108		R
	C3	1-111	R			R	(S1, S2)
	C4	1-112	R
	C5	1-113		R
	C6	1-119		R		R	(S1, S8)
*	C7	1-120	R			R	(S1, S2)
*	C8	1-121	R
*	C9	1-125		R		R	(S1, S8)
*	C10	1-126		R		R	(S1, S8)
	C11	1-127	R			R	(S1, S2)
	C12	1-129		R	R		(S8, S11)
	C13	1-130		R
*	C14	1-131		R
	C15	1-137	R		R		(S2, S11)
	C16	1-138	R			R	(S1, S2)
	C17	1-140		R		R	(S1, S8)
*	C18	1-142		R		R	(S1, S8)
	C19	1-145	R		R		(S2, S11)
*	C20	1-147		R
	C21	1-148		R
*	C22	1-151		R		R	(S1, S8)
*	D1	1-152		R		R	(S1, S8)
	D2	1-153		R	R		(S8, S11)
*	D3	1-154		R		R	(S1, S8)
*	D4	1-156		R		R	(S1, S8)
	D5	1-157	R			R	(S1, S2)
	D6	1-158		R
	D7	1-161	R			R	(S1, S2)
	D8	1-163	R		R		(S2, S11)
	D9	1-165	R		R		(S2, S11)
	D10	1-167		R	R		(S8, S11)
	D11	1-169	R			R	(S1, S2)
*	D12	1-170		R	R	R
	D13	1-171		R		R	(S1, S8)
*	D14	1-172		R		R	(S1, S8)
	D15	1-173		R		R	(S1, S8)
	D16	1-175		R		R	(S1, S8)
*	D17	1-176		R		R	(S1, S8)
	D18	1-178	R		R		(S2, S11)
*	D19	1-180		R
	D20	1-181		R		R	(S1, S8)
*	D21	1-182		R		R	(S1, S8)
	D22	1-183	R	R			(1,2)
	E1	1-184		R	R		(S8, S11)
*	E2	1-187		R	R		(S8, S11)
*	E3	1-189		R	R		(S8, S11)
	E4	1-191	R			R	(S1, S2)
	E5	1-194		R		R	(S1, S8)
	E6	1-197	R			R	(S1, S2)
	E7	1-198	R		R		(S2, S11)
	E8	1-199	R		R		(S2, S11)
	E9	1-204		R		R	(S1, S8)
	E10	1-215	R			R	(S1, S2)
	E11	1-220	R			R	(S1, S2)
*	E12	1-221		R		R	(S1, S8)
*	E13	1-222	R		R		(S2, S11)
	E14	1-223		R	R
	E15	1-225	R		R		(S2, S11)
*	E16	1-227	R		R		(S2, S11)
	E17	1-229		R	R		(S8, S11)
	E18	1-231		R	R		(S8, S11)
*	E19	1-232	R		R		(S2, S11)
*	E20	1-234		R	R		(S8, S11)
	E21	1-236	R		R		(S2, S11)
	E22	1-240	R			R	(S1, S2)
	F1	1-242		R		R	(S1, S8)
*	F2	1-243		R		R	(S1, S8)
*	F3	1-246	R			R	(S1, S2)
	F4	1-247	R			R	(S1, S2)
	F5	1-249	R		R		(S2, S11)
*	F6	1-250		R	R		(S8, S11)
*	F7	1-252		R	R		(S8, S11)
	F8	1-253	R		R		(S2, S11)
*	F9	1-255	R	R	R
*	F10	1-256	R		R		(S2, S11)
*	F11	1-257	R			R	(S1, S2)
	F12	1-258	R			R	(S1, S2)
	F13	1-259	R		R		(S2, S11)
*	F14	1-263		R	R		(S8, S11)
*	F15	1-264		R		R	(S1, S8)
	F16	1-265	R			R	(S1, S2)
	F17	1-267		R	R		(S8, S11)
*	F18	1-270		R		R	(S1, S8)
*	F19	1-271		R		R	(S1, S8)
	F20	1-273		R		R	(S1, S8)
*	F21	1-274	R			R	(S1, S2)
*	F22	1-275		R	R		(S8, S11)
*	G1	1-278		R		R	(S1, S8)
*	G2	1-279		R
	G3	1-280	R		R		(S2, S11)
	G4	1-281	R			R	(S1, S2)
*	G5	1-282	R		R		(S2, S11)
	G6	1-283	R			R	(S1, S2)
*	G7	1-284	R			R	(S1, S2)
*	G8	1-285		R		R	(S1, S8)
*	G9	1-286	R			R	(S1, S2)
*	G10	1-287	R			R	(S1, S2)
	G11	1-288		R		R	(S1, S8)
*	G12	1-291		R		R	(S1, S8)
*	G13	1-294		R		R	(S1, S8)
*	G14	1-295		R		R	(S1, S8)
	G15	1-298	R		R		(S2, S11)
*	G16	1-299		R		R	(S1, S8)
*	G17	1-304	R		R		(S2, S11)
*	G18	1-305		R		R	(S1, S8)
*	G19	1-307	R		R		(S2, S11)
*	G20	1-308	R		R		(S2, S11)
	G21	1-309		R	R		(S8, S11)
	G22	1-310		R		R	(S1, S8)
*	H1	1-311		R
*	H2	1-327	R			R	(S1, S2)
*	H3	1-329		R	R		(S8, S11)
*	H4	1-336		R
*	H5	1-337		R	R		(S8, S11)
*	H6	1-341	R		R		(S2, S11)
	H7	1-343	R			R	(S1, S2)
*	H8	1-346		R		R	(S1, S8)
	H9	1-349		R	R		(S8, S11)
	H10	1-350	R			R	(S1, S2)
*	H11	1-351	R		R		(S2, S11)
*	H12	1-354		R		R	(S1, S8)
	H13	1-355	R		R		(S2, S11)
*	H14	1-357	R			R	(S1, S2)
	H15	1-359	R			R	(S1, S2)
*	H16	1-360	R	R	R	R
	H17	1-361		R		R	(S1, S8)
	H18	1-363		R	R		(S8, S11)
*	H19	1-366		R	R		(S8, S11)
	H20	1-367		R	R		(S8, S11)
	H21	1-368		R		R	(S1, S8)
*	H22	1-371		R		R	(S1, S8)
*	I1	1-378	R		R		(S2, S11)
	I2	1-380	R			R	(S1, S2)
	I3	1-381	R		R		(S2, S11)
	I4	1-383		R		R	(S1, S8)
	I5	1-387	R		R		(S2, S11)
*	I6	1-388		R
	I7	1-391		R		R	(S1, S8)
*	I8	1-392		R	R		(S8, S11)
	I9	1-393		R		R	(S1, S8)
	I10	1-395	R			R	(S1, S2)
*	I11	1-396		R	R		(S8, S11)
*	I12	1-398		R		R	(S1, S8)
*	I13	1-399	R			R	(S1, S2)
*	I14	1-400		R		R	(S1, S8)
*	I15	1-401	R			R	(S1, S2)
*	I16	1-402	R		R		(S2, S11)
*	I17	1-403		R
	I18	1-404		R	R		(S8, S11)
*	I19	1-405				R
*	I20	1-407		R	R		(S8, S11)
*	I21	1-409	R		R		(S2, S11)
*	I22	1-412		R	R		(S8, S11)
*	J1	1-413		R	R		(S8, S11)
*	J2	1-415		R
	J3	1-417		R
	J4	1-420	R		R		(S2, S11)
*	J5	1-422		R	R		(S8, S11)
*	J6	1-423	R		R		(S2, S11)
*	J7	1-424		R
*	J8	1-425		R		R	(S1, S8)
*	J9	1-426	R			R	(S1, S2)
*	J10	1-428			R
*	J11	1-429	R			R	(S1, S2)
	J12	1-430		R	R		(S8, S11)
	J13	1-434		R		R	(S1, S8)
*	J14	1-435		R	R		(S8, S11)
	J15	1-437	R		R		(S2, S11)
*	J16	1-438	R		R		(S2, S11)
*	J17	1-439	R		R		(S2, S11)
*	J18	1-440	R			R	(S1, S2)
*	J19	1-445		R		R	(S1, S8)
*	J20	1-447	R			R	(S1, S2)
*	J21	1-448	R		R	R
	J22	1-457	R			R	(S1, S2)
	K1	1-461		R		R	(S1, S8)
*	K2	1-463		R		R	(S1, S8)
*	K3	1-464		R		R	(S1, S8)
*	K4	1-465	R			R	(S1, S2)
*	K5	1-466	R		R		(S2, S11)
	K6	1-467	R		R		(S2, S11)
	K7	1-468		R		R	(S1, S8)
*	K8	1-470		R		R	(S1, S8)
*	K9	1-471		R	R		(S8, S11)
*	K10	1-472	R		R		(S2, S11)
*	K11	1-473	R			R	(S1, S2)
*	K12	1-474	R		R		(S2, S11)
*	K13	1-475	R			R	(S1, S2)
	K14	1-476	R	R
	K15	1-477	R		R		(S2, S11)
*	K16	1-478	R		R		(S2, S11)
*	K17	1-479	R			R	(S1, S2)
*	K18	1-480	R			R	(S1, S2)
*	K19	1-481		R	R		(S8, S11)
*	K20	1-482	R			R	(S1, S2)
*	K21	1-483		R		R	(S1, S8)
*	K22	1-484	R			R	(S1, S2)
*	L1	1-485	R			R	(S1, S2)
*	L2	1-486		R		R	(S1, S8)
*	L3	1-487	R			R	(S1, S2)
*	L4	1-488		R	R		(S8, S11)
*	L5	1-489	R		R		(S2, S11)
*	L6	1-491		R	R		(S8, S11)
*	L7	1-492	R			R	(S1, S2)
*	L8	1-493		R		R	(S1, S8)
	L9	1-494	R		R		(S2, S11)
	L10	1-495	R			R	(S1, S2)
*	L11	1-498	R		R		(S2, S11)
	L12	1-499		R		R
*	L13	1-500		R		R	(S1, S8)
*	L14	1-501		R		R	(S1, S8)
*	L15	1-502	R	R	R
*	L16	1-503	R		R		(S2, S11)
*	L17	1-506		R		R	(S1, S8)
*	L18	1-507		R	R		(S8, S11)
*	L19	1-508		R	R	R
	L20	1-509		R		R	(S1, S8)
*	L21	1-510		R	R		(S8, S11)
	L22	1-511		R		R	(S1, S8)
	M1	1-512	R		R		(S2, S11)
*	M2	1-513		R	R		(S8, S11)
*	M3	1-516		R		R	(S1, S8)
	M4	1-517		R		R	(S1, S8)
*	M5	1-520		R	R		(S8, S11)
*	M6	1-521			R		(S8, S11)
*	M7	1-522		R		R	(S1, S8)
*	M8	1-523	R		R		(S2, S11)
*	M9	1-524		R		R	(S1, S8)
	M10	1-525	R			R	(S1, S2)
*	M11	1-526			R		(S8, S11)
	M12	1-527				R	(S1, S8)
*	M13	1-528	R		R		(S2, S11)
*	M14	1-530	R		R		(S2, S11)
	M15	1-531		R		R	(S1, S8)
	M16	1-532	R			R	(S1, S2)
*	M17	1-533		R	R		(S8, S11)
	M18	1-534		R		R	(S1, S8)
*	M19	1-536	R		R		(S2, S11)
*	M20	1-537		R	R		(S8, S11)
	M21	1-541		R	R		(S8, S11)
	M22	1-544	R			R	(S1, S2)
	R1	1-545		R		R	(S1, S8)
	R2	1-547		R		R	(S1, S8)
	R3	1-548	R			R	(S1, S2)
	R4	1-549	R			R	(S1, S2)
	R5	1-550		R		R	(S1, S8)
*	R6	1-553		R	R		(S8, S11)
*	R7	1-557		R		R	(S1, S8)
	R8	1-558		R	R		(S8, S11)
	N1	2-3	R		R		(S2, S11)
*	N2	2-4	R		R		(S2, S11)
*	N3	2-6		R
*	N4	2-8	R	R
*	N5	2-9	R			R	(S1, S2)
*	N6	2-12	R			R	(S1, S2)
*	N7	2-13		R		R	(S1, S8)
*	N8	2-15		R	R		(S8, S11)
*	N9	2-16	R		R		(S2, S11)
*	N10	2-17		R		R	(S1, S8)
	N11	2-19		R	R		(S8, S11)
*	N12	2-21		R	R		(S8, S11)
*	N13	2-22		R	R		(S8, S11)
	N14	2-24	R		R		(S2, S11)
	N15	2-27		R	R		(S8, S11)
*	N16	2-44	R		R		(S2, S11)
*	N17	2-46		R	R		(S8, S11)
*	N18	2-48		R
*	N19	2-51		R	R		(S8, S11)
*	N20	2-53		R
*	N21	2-54		R	R		(S8, S11)
*	N22	2-55		R		R	(S1, S8)
	O1	2-56	R		R		(S2, S11)
*	O2	2-59		R	R		(S8, S11)
*	O3	2-60	R
*	O4	2-61		R
*	O5	2-62		R
*	O6	2-64		R	R		(S8, S11)
	O7	2-65		R	R		(S8, S11)
	O8	2-70		R	R		(S8, S11)
	O9	2-75		R	R		(S8, S11)
	O10	2-82		R	R		(S8, S11)
*	O11	2-84		R		R	(S1, S8)
	O12	2-85	R		R		(S2, S11)
*	O13	2-86		R
*	O14	2-87		R
*	O15	2-88	R
*	O16	2-90	R		R		(S2, S11)
	O17	2-93	R		R		(S2, S11)
*	O18	2-94	R		R		(S2, S11)
*	O19	2-95	R		R		(S2, S11)
*	O20	2-97	R		R		(S2, S11)
*	O21	2-98		R	R		(S8, S11)
	O22	2-99		R
	P1	2-100	R		R		(S2, S11)
	P2	2-104	R
*	P3	2-107		R	R		(S8, S11)
	P4	2-109		R	R		(S8, S11)
*	P5	2-112	R		R		(S2, S11)
	P6	2-113	R		R		(S2, S11)
	P7	2-115	R		R		(S2, S11)
	P8	2-116		R	R		(S8, S11)
	P9	2-117	R	R
*	P10	2-118	R		R		(S2, S11)
*	P11	2-120	R		R		(S2, S11)
*	P12	2-122		R	R		(S8, S11)
	P13	2-123	R	R
*	P14	2-124		R
	P15	2-126	R
*	P16	2-127		R	R		(S8, S11)
	P17	2-128	R
*	P18	2-130		R
*	P19	2-132		R
*	P20	2-134		R
*	P21	2-135		R	R		(S8, S11)
*	P22	2-139		R	R		(S8, S11)
	Q1	2-142	R		R		(S2, S11)
*	Q2	2-144	R
*	Q3	2-161		R		R	(S1, S8)
	Q4	2-162		R
	Q5	2-164		R
*	Q6	2-165	R		R		(S2, S11)
*	Q7	2-166		R	R		(S8, S11)
	Q8	2-167	R		R		(S2, S11)
*	Q9	2-168		R
*	Q10	2-169	R
*	Q11	2-171		R	R		(S8, S11)
	Q12	2-172	R		R		(S2, S11)
	Q13	2-173	R		R		(S2, S11)
*	Q14	2-174		R	R		(S8, S11)
	Q15	2-177	R		R		(S2, S11)
	Q16	2-179	R	R
	Q17	2-180
*	Q18	2-181		R
	Q19	2-183		R	R		(S8, S11)
	Q20	2-184		R	R		(S8, S11)
	Q21	2-185		R
*	Q22	2-186		R	R		(S8, S11)
*	R9	2-187		R	R		(S8, S11)
	R10	2-188		R		R	(S1, S8)
